# Supplementary material for: Metabolic modelling as a powerful tool to identify critical components of Pneumocystis growth medium
Source: PLoS Comput Biol. 2024 Oct 28;20(10):e1012545. doi: 10.1371/journal.pcbi.1012545 (PMC11542897; doi:10.1371/journal.pcbi.1012545)
Supplement: S2 File — Table A. Added reactions in the Pneumocystis network. Table B. Imbalanced reactions in the Pneumocystis network. Table C. Isolates in the Pneumocystis network. Table D. Final list of metabolic reactions in the Pneumocystis network. Table E. Gene—EC number associations. Table F. Present and lost EC numbers in P. murina versus a consensus S. cerevisiae metabolic model. (XLSX) [file pcbi.1012545.s002.xlsx]

## Sheet: Table A. Added reactions
Table A. Added reactions in the Pneumocystis network.
id	reaction	reason to add
SCER:2_4_1_18	(1.0) 1_4_alpha_D_glucan_n <==()==> (1.0) water + (1.0) starch	EC 2.4.1.18 is present in the Pneumocystis genome, but there is no corresponding reaction in the RHEA; the reaction is taken from the S. cerevisiae model
SCER:3_2_1_39_3_2_1_58	(1.0) 1_3_beta_D_glucan_n + (1.0) water <==()==> (1.0) D_glucopyranose	ECs 3.2.1.39 & 3.2.1.58 are present in the Pneumocystis genome, but there is no corresponding reaction in the RHEA; the reaction is taken from the S. cerevisiae model
KEGG:R00937	(1.0) 6S_5_6_7_8_tetrahydrofolate_2 + (2.0) NAD_1 <==()==> (1.0) folate_2 + (2.0) hydron + (2.0) NADH_2	3 reactions correspond to EC 1.5.1.3, but only 2 are present in the RHEA; the reaction is taken from the KEGG
RHEA:31103	(1.0) dihydrofolate_2 + (1.0) NADP_3 <==()==> (1.0) folate_2 + (1.0) hydron + (1.0) NADPH_4	the reaction corresponds to EC 1.5.1.3, but is present in the RHEA without EC; the reaction is taken from the RHEA
RHEA:21708	(1.0) S-adenosyl-L-homocysteine zwitterion + (1.0) water <==()==> (1.0) L-homocysteine zwitterion + (1.0) adenosine	the reaction corresponds to EC 3.13.2.1 instead of 3.1.1.3; the reaction is taken from the RHEA

## Sheet: Table B. Imbalanced reactions
Table B. Imbalanced reactions in the Pneumocystis network.
id	action
RHEA:50348	delete
RHEA:53008	delete
RHEA:22980	delete
RHEA:11332	delete
RHEA:29523	delete
RHEA:13289	delete
RHEA:16637	delete
RHEA:23380	delete
RHEA:21248	delete
RHEA:22508	delete
RHEA:14117	delete
RHEA:53396	delete
RHEA:17377	delete
RHEA:15401	delete
RHEA:21184	keep due to its presence in other models
RHEA:41732	keep due to its contribution to the biomass production
RHEA:13865	delete
RHEA:29515	delete
RHEA:29519	delete
RHEA:18549	keep due to its contribution to the biomass production
RHEA:19929	delete
RHEA:21476	keep due to its contribution to the biomass production
RHEA:56560	delete
RHEA:10580	keep due to its presence in other models
RHEA:51904	keep due to its presence in other models
RHEA:51912	keep due to its presence in other models
RHEA:14385	delete
RHEA:13133	keep due to its presence in other models
RHEA:12044	delete
RHEA:11116	delete
RHEA:44504	delete
RHEA:55996	delete
RHEA:55988	delete
RHEA:14057	delete
RHEA:50908	delete
RHEA:28286	delete
RHEA:44380	delete
RHEA:44452	delete
RHEA:28691	delete
RHEA:13713	delete
RHEA:27834	delete
RHEA:29091	delete
RHEA:34279	delete
RHEA:28755	delete
RHEA:29219	delete
RHEA:29527	delete
RHEA:29531	delete
RHEA:29535	delete
RHEA:29539	delete
RHEA:29543	delete
RHEA:30635	delete
RHEA:31307	delete

## Sheet: Table C. Isolates
Table C. Isolates in the Pneumocystis network.
id	action
RHEA:16237	delete
RHEA:22376	delete

## Sheet: Table D. Final reconstruction
Table D. Final list of metabolic reactions in the Pneumocystis network.		\
Reaction ID	Reaction	EC number	Enzyme	Pathway (KEGG)
Biomass	(0.317663551) Protein + (0.050537383) RNA + (0.025990654) DNA + (0.154266667) Phospholipids + (0.049264467) Sterols + (0.021658879) Small molecules + (0.115) Cell wall + (0.202149533) Carbohydrates <==()==> (1.0) Biomass
Carbohydrates	(0.750075008) (1->4)-alpha-D-glucan_n + (1.460724052) alpha,alpha-trehalose <==()==> (1.0) Carbohydrates
Cell wall	(12.8) ATP(4-) + (1.526566217) (1->3)-beta-D-glucan_n + (1.276671329) D-glucopyranose <==()==> (1.0) Cell wall + (12.8) ADP(3-) + (12.8) hydrogenphosphate
DNA	(4.4) ATP(4-) + (1.167724079) 2'-deoxyadenosine 5'-monophosphate(2-) + (0.465255786) 2'-deoxycytosine 5'-monophosphate(2-) + (1.198713221) dTMP(2-) + (0.410310717) 2'-deoxyguanosine 5'-monophosphate(2-) <==()==> (1.0) DNA + (4.4) ADP(3-) + (4.4) hydrogenphosphate
KEGG:R00937	(1.0) (6S)-5,6,7,8-tetrahydrofolate(2-) + (2.0) NAD(1-) <==()==> (1.0) folate(2-) + (2.0) hydron + (2.0) NADH(2-)	['1.5.1.3']	['dihydrofolate reductase']	One carbon pool by folate; Folate biosynthesis (rn00670; rn00790)
Phospholipids	(0.081604414) tetradecanoic acid + (0.091105611) pentadecanoic acid + (1.009191951) hexadecanoate + (0.066978499) palmitoleic acid + (0.071881701) heptadecanoic acid + (0.513933216) octadecanoic acid + (0.444775221) oleic acid + (0.444775221) elaidic acid + (0.066524608) linoleic acid + (0.066524608) linoelaidic acid + (0.0573696) icosanoic acid + (0.095763547) arachidonic acid + (0.093557869) he…
Protein	(41.5) ATP(4-) + (0.587530055) L-alanine zwitterion + (0.104025999) L-argininium(1+) + (0.47552295) L-asparagine zwitterion + (0.610918536) L-aspartate(1-) + (0.475540207) L-cysteine zwitterion + (0.332833349) L-glutamine zwitterion + (0.166907054) L-glutamate(1-) + (1.517272544) glycine zwitterion + (0.623494829) L-histidine zwitterion + (0.87550672) L-isoleucine zwitterion + (0.183363222) L-leu…
RHEA:10040	(1.0) adenosine 5'-monophosphate(2-) + (1.0) hydrogenphosphate <==(3.1.3.7)==> (1.0) adenosine 3',5'-bismonophosphate(4-) + (1.0) water	['3.1.3.7']	["3'(2'),5'-bisphosphate nucleotidase"]	Sulfur metabolism; Microbial metabolism in diverse environments (rn00920; rn01120)
RHEA:10100	(1.0) fatty acid anion + (1.0) sterol + (1.0) hydron <==(3.1.1.13)==> (1.0) sterol ester + (1.0) water	['3.1.1.13']	['sterol esterase']
RHEA:10112	(1.0) water + (1.0) L-cystathionine dizwitterion <==(4.2.1.22)==> (1.0) L-homocysteine zwitterion + (1.0) L-serine zwitterion	['4.2.1.22']	['cystathionine beta-synthase']
RHEA:10116	(1.0) carbon dioxide + (1.0) D-ribulose 5-phosphate(2-) + (1.0) NADPH(4-) <==(1.1.1.351,1.1.1.44)==> (1.0) 6-phosphonatooxy-D-gluconate + (1.0) NADP(3-)	['1.1.1.351', '1.1.1.44']	['phosphogluconate dehydrogenase [NAD(P)+-dependent, decarboxylating]', 'phosphogluconate dehydrogenase (NADP+-dependent, decarboxylating)']
RHEA:10164	(1.0) water + (1.0) phosphonatoenolpyruvate <==(4.2.1.11)==> (1.0) 2-phosphonato-D-glycerate(3-)	['4.2.1.11']	['phosphopyruvate hydratase']
RHEA:10188	(1.0) (3S)-3-hydroxy-3-methylglutaryl-CoA(5-) + (1.0) coenzyme A(4-) + (1.0) hydron <==(2.3.3.10)==> (1.0) acetoacetyl-CoA(4-) + (1.0) acetyl-CoA(4-) + (1.0) water	['2.3.3.10']	['hydroxymethylglutaryl-CoA synthase']	Valine, leucine and isoleucine degradation; Butanoate metabolism; Terpenoid backbone biosynthesis; Biosynthesis of secondary metabolites (rn00280; rn00650; rn00900; rn01110)
RHEA:10208	(1.0) hydron + (1.0) N-terminal L-arginyl-L-alpha-amino acid(2+) residue + (1.0) AMP 3'-end(1-) residue <==(2.3.2.8)==> (1.0) N-terminal alpha-amino-acid(1+) residue + (1.0) 3'-(L-arginyl)adenylyl(1+) group	['2.3.2.8']	['arginyltransferase']
RHEA:10216	(1.0) ADP(3-) + (1.0) hydron + (1.0) phosphate group(2-) <==(2.7.11.23)==> (1.0) hydroxy group + (1.0) ATP(4-)	['2.7.11.23']	['[RNA-polymerase]-subunit kinase']
RHEA:10220	(1.0) adenosine 5'-monophosphate(2-) + (1.0) diphosphate(3-) + (1.0) hydron + (1.0) 3'-(L-tyrosyl)adenylyl(1-) group <==(6.1.1.1)==> (1.0) ATP(4-) + (1.0) L-tyrosine zwitterion + (1.0) AMP 3'-end(1-) residue	['6.1.1.1']	['tyrosine-tRNA ligase']
RHEA:10224	(1.0) ADP(3-) + (1.0) hydron + (1.0) pyridoxal 5'-phosphate(2-) <==(2.7.1.35)==> (1.0) ATP(4-) + (1.0) pyridoxal	['2.7.1.35']	['pyridoxal kinase']	Vitamin B6 metabolism (rn00750)
RHEA:10248	(1.0) diphosphate(3-) + (1.0) dUMP(2-) + (1.0) hydron <==(3.6.1.23,3.6.1.9)==> (1.0) dUTP(4-) + (1.0) water	['3.6.1.23', '3.6.1.9']	['dUTP diphosphatase', 'nucleotide diphosphatase']
RHEA:10276	(1.0) 1,5-bis(diphospho)-1D-myo-inositol 2,3,4,6-tetrakisphosphate(13-) + (1.0) ADP(3-) <==(2.7.4.24)==> (1.0) 5-diphospho-1D-myo-inositol pentakisphosphate(13-) + (1.0) ATP(4-) + (1.0) hydron	['2.7.4.24']	['diphosphoinositol-pentakisphosphate kinase']
RHEA:10292	(1.0) coenzyme A(4-) + (1.0) hydron + (1.0) N-acetyl-D-glucosamine 6-phosphate(2-) <==(2.3.1.4)==> (1.0) acetyl-CoA(4-) + (1.0) 2-ammonio-2-deoxy-D-glucopyranose 6-phosphate(1-)	['2.3.1.4']	['glucosamine-phosphate N-acetyltransferase']	Amino sugar and nucleotide sugar metabolism (rn00520)
RHEA:10300	(1.0) 3-phosphonato-D-glyceroyl phosphate(4-) + (1.0) hydron + (1.0) NADH(2-) <==(1.2.1.12,1.2.1.59)==> (1.0) D-glyceraldehyde 3-phosphate(2-) + (1.0) NAD(1-) + (1.0) hydrogenphosphate	['1.2.1.12', '1.2.1.59']	['glyceraldehyde-3-phosphate dehydrogenase (phosphorylating)', 'glyceraldehyde-3-phosphate dehydrogenase (NAD(P)+) (phosphorylating)']
RHEA:10336	(1.0) D-threo-isocitrate(3-) <==(4.2.1.3)==> (1.0) citrate(3-)	['4.2.1.3']	['aconitate hydratase']	Glyoxylate and dicarboxylate metabolism; Biosynthesis of secondary metabolites; Microbial metabolism in diverse environments (rn00630; rn01110; rn01120)
RHEA:10380	(1.0) 5-O-phosphonato-alpha-D-ribofuranosyl diphosphate(5-) + (1.0) orotate <==(2.4.2.10)==> (1.0) diphosphate(3-) + (1.0) orotidine 5'-phosphate(3-)	['2.4.2.10']	['orotate phosphoribosyltransferase']	Drug metabolism - other enzymes (rn00983)
RHEA:10488	(1.0) (6R)-5,10-methenyltetrahydrofolate + (1.0) ADP(3-) + (1.0) hydrogenphosphate <==(6.3.3.2)==> (1.0) (6S)-5-formyltetrahydrofolate(2-) + (1.0) ATP(4-)	['6.3.3.2']	['5-formyltetrahydrofolate cyclo-ligase']	One carbon pool by folate (rn00670)
RHEA:10508	(1.0) aldehydo-D-ribose 5-phosphate(2-) + (1.0) D-xylulose 5-phosphate(2-) <==(2.2.1.1)==> (1.0) D-glyceraldehyde 3-phosphate(2-) + (1.0) sedoheptulose 7-phosphate(2-)	['2.2.1.1']	['transketolase']
RHEA:10540	(1.0) 2-amino-6-(hydroxymethyl)-7,8-dihydropteridin-4-one + (1.0) glycolaldehyde <==(4.1.2.25)==> (1.0) 7,8-dihydroneopterin	['4.1.2.25']	['dihydroneopterin aldolase']
RHEA:10580	(1.0) (6S)-5,6,7,8-tetrahydrofolyl-(gamma-L-Glu)(n+1) + (1.0) ADP(3-) + (1.0) hydron + (1.0) hydrogenphosphate <==(6.3.2.17)==> (1.0) (6S)-5,6,7,8-tetrahydrofolyl-poly(gamma-glutamate) macromolecule_n + (1.0) ATP(4-) + (1.0) L-glutamate(1-)	['6.3.2.17']	['tetrahydrofolate synthase']
RHEA:10596	(1.0) ADP(3-) + (1.0) hydron + (1.0) L-tyrosine-O-phosphate(2-) residue <==(2.7.12.1,2.7.10.2,2.7.10.3,2.7.10.1,2.7.12.2)==> (1.0) ATP(4-) + (1.0) L-tyrosine residue	['2.7.10.1', '2.7.10.2', '2.7.10.3', '2.7.12.1', '2.7.12.2']	['receptor protein-tyrosine kinase', 'non-specific protein-tyrosine kinase', 'bacterial tyrosine kinase', 'dual-specificity kinase', 'mitogen-activated protein kinase kinase']
RHEA:10684	(1.0) L-tyrosine residue + (1.0) hydrogenphosphate <==(3.1.3.48)==> (1.0) water + (1.0) L-tyrosine-O-phosphate(2-) residue	['3.1.3.48']	['protein-tyrosine-phosphatase']
RHEA:10704	(1.0) adenosine 5'-monophosphate(2-) + (1.0) diphosphate(3-) + (1.0) 3'-(L-valyl)adenylyl zwitterionic group <==(6.1.1.9)==> (1.0) ATP(4-) + (1.0) L-valine zwitterion + (1.0) AMP 3'-end(1-) residue	['6.1.1.9']	['valine-tRNA ligase']
RHEA:10716	(1.0) 1D-myo-inositol 3-phosphate(2-) <==(5.5.1.4)==> (1.0) D-glucopyranose 6-phosphate(2-)	['5.5.1.4']	['inositol-3-phosphate synthase']
RHEA:10792	(1.0) 5-amino-1-(5-phosphonato-beta-D-ribosyl)imidazol-3-ium + (1.0) carbon dioxide <==(4.1.1.21)==> (1.0) 5-amino-1-(5-phosphonato-D-ribosyl)imidazolium-4-carboxylate(2-) + (1.0) hydron	['4.1.1.21']	['phosphoribosylaminoimidazole carboxylase']	Purine metabolism; Biosynthesis of secondary metabolites (rn00230; rn01110)
RHEA:10912	(1.0) (R)-pantothenate + (1.0) adenosine 5'-monophosphate(2-) + (1.0) diphosphate(3-) + (1.0) hydron <==(6.3.2.1)==> (1.0) (R)-pantoate + (1.0) ATP(4-) + (1.0) beta-alanine zwitterion	['6.3.2.1']	['pantoate-beta-alanine ligase (AMP-forming)']	beta-Alanine metabolism; Pantothenate and CoA biosynthesis; Biosynthesis of secondary metabolites (rn00410; rn00770; rn01110)
RHEA:10948	(1.0) ADP(3-) + (1.0) 2-ammonio-2-deoxy-D-glucopyranose 6-phosphate(1-) + (1.0) hydron <==(2.7.1.8,2.7.1.1)==> (1.0) ATP(4-) + (1.0) 2-ammonio-2-deoxy-D-glucopyranose	['2.7.1.1', '2.7.1.8']	['hexokinase', 'glucosamine kinase']	Amino sugar and nucleotide sugar metabolism (rn00520)
RHEA:11008	(1.0) 5'-end purine ribonucleoside 5'-diphosphate(3-) residue + (1.0) hydron + (1.0) hydrogenphosphate <==(3.1.3.33)==> (1.0) 5'-end purine ribonucleotide 5'-triphosphate(4-) residue + (1.0) water	['3.1.3.33']	["polynucleotide 5'-phosphatase"]
RHEA:11028	(1.0) ADP(3-) + (1.0) D-mannopyranose 6-phosphate(2-) + (1.0) hydron <==(2.7.1.7,2.7.1.1)==> (1.0) ATP(4-) + (1.0) D-mannopyranose	['2.7.1.1', '2.7.1.7']	['hexokinase', 'mannokinase']
RHEA:11060	(1.0) adenosine 5'-monophosphate(2-) + (1.0) diphosphate(3-) + (1.0) 3'-(L-isoleucyl)adenylyl zwitterionic group <==(6.1.1.5)==> (1.0) ATP(4-) + (1.0) L-isoleucine zwitterion + (1.0) AMP 3'-end(1-) residue	['6.1.1.5']	['isoleucine-tRNA ligase']
RHEA:11140	(1.0) D-mannopyranose 6-phosphate(2-) <==(5.4.2.8)==> (1.0) alpha-D-mannose 1-phosphate(2-)	['5.4.2.8']	['phosphomannomutase']
RHEA:11148	(4.0) iron(3+) + (2.0) water <==(1.16.3.1)==> (4.0) iron(2+) + (4.0) hydron + (1.0) dioxygen	['1.16.3.1']	['ferroxidase']
RHEA:11180	(1.0) adenosine 5'-monophosphate(2-) + (1.0) diphosphate(3-) + (1.0) hydron + (1.0) 3'-(L-asparaginyl)adenylyl(1-) group <==(6.1.1.22)==> (1.0) ATP(4-) + (1.0) L-asparagine zwitterion + (1.0) AMP 3'-end(1-) residue	['6.1.1.22']	['asparagine-tRNA ligase']
RHEA:11260	(1.0) hydrogen peroxide + (1.0) NADP(3-) <==(1.6.3.1)==> (1.0) hydron + (1.0) NADPH(4-) + (1.0) dioxygen	['1.6.3.1']	['NAD(P)H oxidase (H2O2-forming)']
RHEA:11264	(1.0) hydrogen peroxide + (1.0) NAD(1-) <==(1.6.3.3,1.6.3.1)==> (1.0) hydron + (1.0) NADH(2-) + (1.0) dioxygen	['1.6.3.1', '1.6.3.3']	['NAD(P)H oxidase (H2O2-forming)', 'NADH oxidase (H2O2-forming)']
RHEA:11308	(1.0) ADP(3-) + (1.0) hydron + (1.0) malonyl-CoA(5-) + (1.0) hydrogenphosphate <==(6.4.1.2)==> (1.0) acetyl-CoA(4-) + (1.0) ATP(4-) + (1.0) hydrogencarbonate	['6.4.1.2']	['acetyl-CoA carboxylase']
RHEA:11348	(1.0) ADP(3-) + (1.0) arsenite(1-) + (1.0) hydron + (1.0) hydrogenphosphate <==(7.3.2.7)==> (1.0) arsenite(1-) + (1.0) ATP(4-) + (1.0) water	['7.3.2.7']	['arsenite-transporting ATPase']
RHEA:11412	(1.0) (7,8-dihydropterin-6-yl)methyl diphosphate(3-) + (1.0) adenosine 5'-monophosphate(2-) + (1.0) hydron <==(2.7.6.3)==> (1.0) 2-amino-6-(hydroxymethyl)-7,8-dihydropteridin-4-one + (1.0) ATP(4-)	['2.7.6.3']	['2-amino-4-hydroxy-6-hydroxymethyldihydropteridine diphosphokinase']
RHEA:11436	(4.0) iron(3+) + (4.0) hydron + (2.0) water <==(7.1.1.9)==> (4.0) iron(2+) + (8.0) hydron + (1.0) dioxygen	['7.1.1.9']	['cytochrome-c oxidase']
RHEA:11484	(1.0) 1,4-benzoquinones + (2.0) iron(2+) + (2.0) hydron <==(7.1.1.8)==> (1.0) hydroquinones + (2.0) iron(3+)	['7.1.1.8']	['quinol-cytochrome-c reductase']
RHEA:11576	(1.0) adenosine 5'-monophosphate(2-) + (1.0) hydron + (1.0) thiamine(1+) diphosphate(3-) <==(2.7.6.2)==> (1.0) ATP(4-) + (1.0) thiamine(1+)	['2.7.6.2']	['thiamine diphosphokinase']	Thiamine metabolism (rn00730)
RHEA:11580	(1.0) 1-phosphatidyl-1D-myo-inositol(1-) + (1.0) cytidine 5'-monophosphate(2-) + (1.0) hydron <==(2.7.8.11)==> (1.0) CDP-diacylglycerol(2-) + (1.0) myo-inositol	['2.7.8.11']	['CDP-diacylglycerol-inositol 3-phosphatidyltransferase']
RHEA:11596	(1.0) carbon dioxide + (1.0) uridine 5'-monophosphate(2-) <==(4.1.1.23)==> (1.0) hydron + (1.0) orotidine 5'-phosphate(3-)	['4.1.1.23']	["orotidine-5'-phosphate decarboxylase"]	Pyrimidine metabolism (rn00240)
RHEA:11600	(1.0) ADP(3-) + (1.0) CDP(3-) <==(2.7.4.14,2.7.4.25)==> (1.0) ATP(4-) + (1.0) cytidine 5'-monophosphate(2-)	['2.7.4.14', '2.7.4.25']	['UMP/CMP kinase', '(d)CMP kinase']	Pyrimidine metabolism (rn00240)
RHEA:11660	(1.0) acetate + (1.0) 6-(alpha-D-glucosaminyl)-1-phosphatidyl-1D-myo-inositol zwitterion <==(3.5.1.89)==> (1.0) 6-(N-acetyl-alpha-D-glucosaminyl)-1-phosphatidyl-1D-myo-inositol(1-) + (1.0) water	['3.5.1.89']	['N-acetylglucosaminylphosphatidylinositol deacetylase']
RHEA:11672	(1.0) 4-amino-4-deoxychorismate(1-) + (1.0) L-glutamate(1-) <==(2.6.1.85)==> (1.0) chorismate(2-) + (1.0) L-glutamine zwitterion	['2.6.1.85']	['aminodeoxychorismate synthase']
RHEA:11680	(1.0) adenosine 5'-monophosphate(2-) + (1.0) diphosphate(3-) + (1.0) guanosine 5'-monophosphate(2-) + (2.0) hydron + (1.0) L-glutamate(1-) <==(6.3.5.2)==> (1.0) ATP(4-) + (1.0) water + (1.0) L-glutamine zwitterion + (1.0) 5'-xanthylate(2-)	['6.3.5.2']	['GMP synthase (glutamine-hydrolysing)']	Drug metabolism - other enzymes (rn00983)
RHEA:11688	(1.0) adenosine 5'-monophosphate(2-) + (1.0) diphosphate(3-) + (1.0) 3'-(L-leucyl)adenylyl zwitterionic group <==(6.1.1.4)==> (1.0) ATP(4-) + (1.0) L-leucine zwitterion + (1.0) AMP 3'-end(1-) residue	['6.1.1.4']	['leucine-tRNA ligase']
RHEA:11708	(1.0) hydron + (1.0) NADH(2-) + (1.0) 5'-xanthylate(2-) <==(1.1.1.205)==> (1.0) water + (1.0) IMP(2-) + (1.0) NAD(1-)	['1.1.1.205']	['IMP dehydrogenase']	Drug metabolism - other enzymes (rn00983)
RHEA:11740	(1.0) glutathione disulfide(2-) + (1.0) hydron + (1.0) NADPH(4-) <==(1.8.1.7)==> (2.0) glutathionate(1-) + (1.0) NADP(3-)	['1.8.1.7']	['glutathione-disulfide reductase']
RHEA:11816	(1.0) beta-D-fructofuranose 6-phosphate(2-) <==(5.3.1.9)==> (1.0) alpha-D-glucose 6-phosphate(2-)	['5.3.1.9']	['glucose-6-phosphate isomerase']	Glycolysis / Gluconeogenesis; Biosynthesis of secondary metabolites; Microbial metabolism in diverse environments (rn00010; rn01110; rn01120)
RHEA:12020	(1.0) monocarboxylic acid anion + (1.0) ammonium <==(3.5.1.4)==> (1.0) N-acylammonia + (1.0) water	['3.5.1.4']	['amidase']
RHEA:12088	(1.0) beta-D-glucosyl-N-acylsphingosine + (1.0) hydron + (1.0) UDP(3-) <==(2.4.1.80)==> (1.0) N-acylsphingosine + (1.0) UDP-alpha-D-glucose(2-)	['2.4.1.80']	['ceramide glucosyltransferase']
RHEA:12104	(1.0) dihydrofolate(2-) + (1.0) dTMP(2-) <==(2.1.1.45)==> (1.0) (6R)-5,10-methylenetetrahydrofolate(2-) + (1.0) dUMP(2-)	['2.1.1.45']	['thymidylate synthase']	Pyrimidine metabolism; One carbon pool by folate (rn00240; rn00670)
RHEA:12188	(1.0) N(6)-[(R)-S(8)-succinyldihydrolipoyl]-L-lysine(1-) residue + (1.0) carbon dioxide <==(1.2.4.2)==> (1.0) N(6)-[(R)-lipoyl]-L-lysine residue + (1.0) 2-oxoglutarate(2-) + (1.0) hydron	['1.2.4.2']	['oxoglutarate dehydrogenase (succinyl-transferring)']
RHEA:12228	(1.0) adenosine 5'-monophosphate(2-) + (1.0) diphosphate(3-) + (1.0) hydron + (1.0) L-asparagine zwitterion + (1.0) L-glutamate(1-) <==(6.3.5.4)==> (1.0) ATP(4-) + (1.0) water + (1.0) L-aspartate(1-) + (1.0) L-glutamine zwitterion	['6.3.5.4']	['asparagine synthase (glutamine-hydrolysing)']
RHEA:12292	(1.0) adenosine 5'-monophosphate(2-) + (1.0) diphosphate(3-) + (1.0) hydron + (1.0) 3'-(L-seryl)adenylyl(1-) group <==(6.1.1.11)==> (1.0) ATP(4-) + (1.0) L-serine zwitterion + (1.0) AMP 3'-end(1-) residue	['6.1.1.11']	['serine-tRNA ligase']
RHEA:12356	(1.0) D-fructofuranose 6-phosphate(2-) <==(5.3.1.8)==> (1.0) D-mannopyranose 6-phosphate(2-)	['5.3.1.8']	['mannose-6-phosphate isomerase']
RHEA:12460	(1.0) fumarate(2-) + (1.0) water <==(4.2.1.2)==> (1.0) (S)-malate(2-)	['4.2.1.2']	['fumarate hydratase']	C5-Branched dibasic acid metabolism (rn00660)
RHEA:12484	(1.0) ribonucleoside + (1.0) hydrogenphosphate <==(3.1.3.5)==> (1.0) nucleoside 5'-monophosphate(2-) + (1.0) water	['3.1.3.5']	["5'-nucleotidase"]
RHEA:12540	(1.0) adenosine 5'-monophosphate(2-) + (1.0) diphosphate(3-) + (1.0) 3'-(L-alanyl)adenylyl zwitterionic group <==(6.1.1.7)==> (1.0) ATP(4-) + (1.0) L-alanine zwitterion + (1.0) AMP 3'-end(1-) residue	['6.1.1.7']	['alanine-tRNA ligase']
RHEA:12556	(1.0) 6-phosphonatooxy-D-gluconate + (1.0) hydron <==(3.1.1.31)==> (1.0) 6-O-phosphonato-D-glucono-1,5-lactone(2-) + (1.0) water	['3.1.1.31']	['6-phosphogluconolactonase']	Pentose phosphate pathway; Biosynthesis of secondary metabolites; Microbial metabolism in diverse environments (rn00030; rn01110; rn01120)
RHEA:12593	(1.0) 1-(3-sn-phosphatidyl)-sn-glycerol 3-phosphate(3-) + (1.0) cytidine 5'-monophosphate(2-) + (1.0) hydron <==(2.7.8.5)==> (1.0) CDP-diacylglycerol(2-) + (1.0) sn-glycerol 3-phosphate(2-)	['2.7.8.5']	['CDP-diacylglycerol-glycerol-3-phosphate 1-phosphatidyltransferase']	Glycerophospholipid metabolism (rn00564)
RHEA:12697	(1.0) ADP(3-) + (1.0) dGDP(3-) <==(2.7.4.12,2.7.4.8)==> (1.0) ATP(4-) + (1.0) 2'-deoxyguanosine 5'-monophosphate(2-)	['2.7.4.12', '2.7.4.8']	['T2-induced deoxynucleotide kinase', 'guanylate kinase']	Pyrimidine metabolism (rn00240)
RHEA:12709	(1.0) 1-phosphatidyl-1D-myo-inositol 3-phosphate(3-) + (1.0) ADP(3-) + (1.0) hydron <==(2.7.1.137)==> (1.0) 1-phosphatidyl-1D-myo-inositol(1-) + (1.0) ATP(4-)	['2.7.1.137']	['phosphatidylinositol 3-kinase']
RHEA:12733	(1.0) 5-O-phosphonato-alpha-D-ribofuranosyl diphosphate(5-) + (2.0) hydron + (1.0) quinolinate(2-) <==(2.4.2.19)==> (1.0) carbon dioxide + (1.0) diphosphate(3-) + (1.0) nicotinate D-ribonucleotide(2-)	['2.4.2.19']	['nicotinate-nucleotide diphosphorylase (carboxylating)']	Nicotinate and nicotinamide metabolism (rn00760)
RHEA:12753	(1.0) dihydroxyacetone + (1.0) hydron + (1.0) NADPH(4-) <==(1.1.1.156)==> (1.0) glycerol + (1.0) NADP(3-)	['1.1.1.156']	['glycerol 2-dehydrogenase (NADP+)']
RHEA:12793	(1.0) 5-diphospho-1D-myo-inositol pentakisphosphate(13-) + (1.0) ADP(3-) <==(2.7.4.21)==> (1.0) myo-inositol hexakisphosphate(12-) + (1.0) ATP(4-)	['2.7.4.21']	['inositol-hexakisphosphate kinase']
RHEA:12801	(1.0) ADP(3-) + (1.0) hydron + (1.0) O-phospho-L-serine(2-) residue <==(2.7.11.26)==> (1.0) ATP(4-) + (1.0) L-serine residue	['2.7.11.26']	['tau-protein kinase']
RHEA:12849	(1.0) L-serine residue + (1.0) hydrogenphosphate <==(3.1.3.53)==> (1.0) water + (1.0) O-phospho-L-serine(2-) residue	['3.1.3.53']	['[myosin-light-chain] phosphatase']
RHEA:12921	(1.0) 5-ammoniolevulinate + (1.0) carbon dioxide + (1.0) coenzyme A(4-) <==(2.3.1.37)==> (1.0) glycine zwitterion + (1.0) hydron + (1.0) succinyl-CoA(5-)	['2.3.1.37']	['5-aminolevulinate synthase']
RHEA:12937	(1.0) 1,2-diacyl-sn-glycero-3-phosphocholine + (1.0) coenzyme A(4-) <==(2.3.1.23)==> (1.0) 1-O-acyl-sn-glycero-3-phosphocholine + (1.0) acyl-CoA(4-)	['2.3.1.23']	['1-acylglycerophosphocholine O-acyltransferase']
RHEA:12969	(1.0) alcohol + (1.0) hydron + (1.0) sn-glycerol 3-phosphate(2-) <==(3.1.4.46)==> (1.0) sn-glycerophosphodiester(1-) + (1.0) water	['3.1.4.46']	['glycerophosphodiester phosphodiesterase']
RHEA:12973	(2.0) ADP(3-) <==(2.7.4.3)==> (1.0) adenosine 5'-monophosphate(2-) + (1.0) ATP(4-)	['2.7.4.3']	['adenylate kinase']
RHEA:13009	(1.0) formate + (1.0) hydron + (1.0) L-kynurenine zwitterion <==(3.5.1.9)==> (1.0) water + (1.0) N-formyl-L-kynurenine zwitterion	['3.5.1.9']	['arylformamidase']
RHEA:13065	(1.0) ADP(3-) + (1.0) hydron + (1.0) hydrogenphosphate <==(3.6.4.10,3.6.4.7,5.6.2.3,3.6.4.6,3.6.4.13,5.6.2.4)==> (1.0) ATP(4-) + (1.0) water	['3.6.4.10', '3.6.4.13', '3.6.4.6', '3.6.4.7', '5.6.2.3', '5.6.2.4']	['non-chaperonin molecular chaperone ATPase', 'RNA helicase', 'vesicle-fusing ATPase', 'peroxisome-assembly ATPase', "DNA 5'-3' helicase", "DNA 3'-5' helicase"]
RHEA:13121	(1.0) 3-phosphonatoshikimate(3-) + (1.0) ADP(3-) + (1.0) hydron <==(2.7.1.71)==> (1.0) ATP(4-) + (1.0) shikimate	['2.7.1.71']	['shikimate kinase']	Phenylalanine, tyrosine and tryptophan biosynthesis; Biosynthesis of secondary metabolites (rn00400; rn01110)
RHEA:13133	(1.0) dolichyl phosphate(2-) + (1.0) CDP(3-) + (1.0) hydron <==(2.7.1.108)==> (1.0) CTP(4-) + (1.0) dolichol	['2.7.1.108']	['dolichol kinase']	N-Glycan biosynthesis (rn00510)
RHEA:13185	(1.0) preuroporphyrinogen(8-) + (4.0) ammonium <==(2.5.1.61)==> (1.0) water + (4.0) porphobilinogen(1-)	['2.5.1.61']	['hydroxymethylbilane synthase']	Porphyrin metabolism; Biosynthesis of secondary metabolites; Microbial metabolism in diverse environments (rn00860; rn01110; rn01120)
RHEA:13237	(1.0) 2-ammonio-2-deoxy-D-glucopyranose 6-phosphate(1-) + (1.0) L-glutamate(1-) <==(2.6.1.16)==> (1.0) D-fructofuranose 6-phosphate(2-) + (1.0) L-glutamine zwitterion	['2.6.1.16']	['glutamine-fructose-6-phosphate transaminase (isomerizing)']	Starch and sucrose metabolism; Biosynthesis of secondary metabolites (rn00500; rn01110)
RHEA:13285	(1.0) ADP(3-) + (1.0) L-gamma-glutamyl-L-cysteinate(1-) + (1.0) hydron + (1.0) hydrogenphosphate <==(6.3.2.2)==> (1.0) ATP(4-) + (1.0) L-cysteine zwitterion + (1.0) L-glutamate(1-)	['6.3.2.2']	['glutamate-cysteine ligase']
RHEA:13481	(1.0) adenosine 5'-monophosphate(2-) + (1.0) diphosphate(3-) + (1.0) 3'-(L-methionyl)adenylyl zwitterionic group <==(6.1.1.10)==> (1.0) ATP(4-) + (1.0) L-methionine zwitterion + (1.0) AMP 3'-end(1-) residue	['6.1.1.10']	['methionine-tRNA ligase']
RHEA:13501	(1.0) ADP(3-) + (1.0) hydron + (1.0) carboxybiotinyl-L-lysine(1-) residue + (1.0) hydrogenphosphate <==(6.3.4.14)==> (1.0) ATP(4-) + (1.0) hydrogencarbonate + (1.0) biotinyl-L-lysine residue	['6.3.4.14']	['biotin carboxylase']
RHEA:13509	(1.0) diphosphate(3-) + (1.0) UDP-N-acetyl-alpha-D-glucosamine(2-) <==(2.7.7.23)==> (1.0) hydron + (1.0) N-acetyl-alpha-D-glucosamine 1-phosphate(2-) + (1.0) UTP(4-)	['2.7.7.23']	['UDP-N-acetylglucosamine diphosphorylase']
RHEA:13517	(1.0) ADP(3-) + (1.0) dTDP(3-) <==(2.7.4.12,2.7.4.9)==> (1.0) ATP(4-) + (1.0) dTMP(2-)	['2.7.4.12', '2.7.4.9']	['T2-induced deoxynucleotide kinase', 'dTMP kinase']	Pyrimidine metabolism (rn00240)
RHEA:13557	(1.0) ADP(3-) + (1.0) glutathionate(1-) + (1.0) hydron + (1.0) hydrogenphosphate <==(6.3.2.3)==> (1.0) ATP(4-) + (1.0) L-gamma-glutamyl-L-cysteinate(1-) + (1.0) glycine zwitterion	['6.3.2.3']	['glutathione synthase']
RHEA:13609	(1.0) 1-phosphatidyl-1D-myo-inositol 3,5-bisphosphate(5-) + (1.0) ADP(3-) + (1.0) hydron <==(2.7.1.150)==> (1.0) 1-phosphatidyl-1D-myo-inositol 3-phosphate(3-) + (1.0) ATP(4-)	['2.7.1.150']	['1-phosphatidylinositol-3-phosphate 5-kinase']	Inositol phosphate metabolism (rn00562)
RHEA:13677	(1.0) D-xylulose 5-phosphate(2-) <==(5.1.3.1)==> (1.0) D-ribulose 5-phosphate(2-)	['5.1.3.1']	['ribulose-phosphate 3-epimerase']
RHEA:13681	(1.0) 5-methyl dCMP(1-) residue + (1.0) hydron + (1.0) S-adenosyl-L-homocysteine zwitterion <==(2.1.1.37)==> (1.0) 2'-deoxycytidine 5'-monophosphate(1-) residue + (1.0) S-adenosyl-L-methionine zwitterion	['2.1.1.37']	['DNA (cytosine-5-)-methyltransferase']
RHEA:13733	(1.0) n-alk-2-enal + (1.0) hydron + (1.0) NADH(2-) <==(1.3.1.74)==> (1.0) n-alkanal + (1.0) NAD(1-)	['1.3.1.74']	['2-alkenal reductase [NAD(P)+]']
RHEA:13737	(1.0) n-alk-2-enal + (1.0) hydron + (1.0) NADPH(4-) <==(1.3.1.74,1.3.1.102)==> (1.0) n-alkanal + (1.0) NADP(3-)	['1.3.1.102', '1.3.1.74']	['2-alkenal reductase (NADP+)', '2-alkenal reductase [NAD(P)+]']
RHEA:13953	(1.0) D-alpha-amino acid zwitterion + (1.0) AMP 3'-end(1-) residue + (1.0) hydron <==(3.1.1.96)==> (1.0) 3'-(D-alpha-aminoacyl)adenylyl zwitterionic group + (1.0) water	['3.1.1.96']	['D-aminoacyl-tRNA deacylase']
RHEA:14005	(1.0) 2-oxobutanoate + (1.0) L-cysteine zwitterion + (1.0) ammonium <==(4.4.1.1)==> (1.0) water + (1.0) L-cystathionine dizwitterion	['4.4.1.1']	['cystathionine gamma-lyase']
RHEA:14009	(1.0) (R,R)-chrysanthemyl diphosphate(3-) + (1.0) diphosphate(3-) <==(2.5.1.67)==> (2.0) prenyl diphosphate(3-)	['2.5.1.67']	['chrysanthemyl diphosphate synthase']
RHEA:14101	(1.0) hypusine(2+) residue + (1.0) hydrogen acceptor + (1.0) water <==(1.14.99.29)==> (1.0) deoxyhypusine(2+) residue + (1.0) hydrogen donor + (1.0) dioxygen	['1.14.99.29']	['deoxyhypusine monooxygenase']
RHEA:14121	(1.0) 3-hexaprenyl-4-hydroxy-5-methoxybenzoate + (1.0) hydron + (1.0) S-adenosyl-L-homocysteine zwitterion <==(2.1.1.114)==> (1.0) 3-hexaprenyl-4,5-dihydroxybenzoate + (1.0) S-adenosyl-L-methionine zwitterion	['2.1.1.114']	['polyprenyldihydroxybenzoate methyltransferase']
RHEA:14245	(1.0) adenosine 5'-monophosphate(2-) + (1.0) diphosphate(3-) + (1.0) hydron <==(3.6.1.8,3.6.1.9)==> (1.0) ATP(4-) + (1.0) water	['3.6.1.8', '3.6.1.9']	['ATP diphosphatase', 'nucleotide diphosphatase']
RHEA:14305	(1.0) adenosine 5'-monophosphate(2-) + (1.0) diphosphate(3-) + (1.0) 3'-(L-prolyl)adenylyl zwitterionic group <==(6.1.1.15)==> (1.0) ATP(4-) + (1.0) L-proline zwitterion + (1.0) AMP 3'-end(1-) residue	['6.1.1.15']	['proline-tRNA ligase']
RHEA:14357	(1.0) ADP(3-) + (1.0) FMN(3-) + (1.0) hydron <==(2.7.1.26)==> (1.0) ATP(4-) + (1.0) riboflavin(1-)	['2.7.1.26']	['riboflavin kinase']
RHEA:14417	(1.0) hydron + (1.0) N(6)-acetyl-L-lysine zwitterion + (1.0) hydrogenphosphate <==(2.3.1.32)==> (1.0) acetyl phosphate(2-) + (1.0) L-lysinium(1+)	['2.3.1.32']	['lysine N-acetyltransferase']
RHEA:14445	(1.0) 1,2-diacyl-sn-glycerol 3-phosphate(2-) + (1.0) choline + (1.0) hydron <==(3.1.4.4)==> (1.0) 1,2-diacyl-sn-glycero-3-phosphocholine + (1.0) water	['3.1.4.4']	['phospholipase D']
RHEA:14473	(1.0) very long-chain 2,3-trans-enoyl CoA(4-) + (1.0) hydron + (1.0) NADPH(4-) <==(1.3.1.93)==> (1.0) very long-chain 3-substituted propanoyl-CoA(4-) + (1.0) NADP(3-)	['1.3.1.93']	['very-long-chain enoyl-CoA reductase']
RHEA:14621	(1.0) lanosterol <==(5.4.99.7)==> (1.0) (S)-2,3-epoxysqualene	['5.4.99.7']	['Lanosterol synthase']
RHEA:14657	(1.0) D-ribulose 5-phosphate(2-) <==(5.3.1.6)==> (1.0) aldehydo-D-ribose 5-phosphate(2-)	['5.3.1.6']	['ribose-5-phosphate isomerase']
RHEA:14717	(1.0) 7-phospho-2-dehydro-3-deoxy-D-arabino-heptonate + (1.0) hydrogenphosphate <==(2.5.1.54)==> (1.0) D-erythrose 4-phosphate(2-) + (1.0) water + (1.0) phosphonatoenolpyruvate	['2.5.1.54']	['3-deoxy-7-phosphoheptulonate synthase']	Lipopolysaccharide biosynthesis (rn00540)
RHEA:14729	(1.0) D-glyceraldehyde 3-phosphate(2-) + (1.0) glycerone phosphate(2-) <==(4.1.2.13)==> (1.0) beta-D-fructofuranose 1,6-bisphosphate(4-)	['4.1.2.13']	['fructose-bisphosphate aldolase']
RHEA:14761	(1.0) 3-dehydrosphinganinium(1+) + (1.0) carbon dioxide + (1.0) coenzyme A(4-) <==(2.3.1.50)==> (1.0) hydron + (1.0) palmitoyl-CoA(4-) + (1.0) L-serine zwitterion	['2.3.1.50']	['serine C-palmitoyltransferase']
RHEA:14777	(1.0) IMP(2-) + (1.0) ammonium <==(3.5.4.17,3.5.4.6)==> (1.0) adenosine 5'-monophosphate(2-) + (1.0) hydron + (1.0) water	['3.5.4.17', '3.5.4.6']	['adenosine-phosphate deaminase', 'AMP deaminase']	Purine metabolism; Biosynthesis of secondary metabolites (rn00230; rn01110)
RHEA:14789	(1.0) 6-(N-acetyl-alpha-D-glucosaminyl)-1-phosphatidyl-1D-myo-inositol(1-) + (1.0) hydron + (1.0) UDP(3-) <==(2.4.1.198)==> (1.0) 1-phosphatidyl-1D-myo-inositol(1-) + (1.0) UDP-N-acetyl-alpha-D-glucosamine(2-)	['2.4.1.198']	['phosphatidylinositol N-acetylglucosaminyltransferase']	Glycosylphosphatidylinositol (GPI)-anchor biosynthesis (rn00563)
RHEA:14801	(1.0) 3-phosphonato-D-glyceroyl phosphate(4-) + (1.0) ADP(3-) <==(2.7.2.3)==> (1.0) 3-phosphonato-D-glycerate(3-) + (1.0) ATP(4-)	['2.7.2.3']	['phosphoglycerate kinase']
RHEA:14905	(1.0) 5-O-phosphonato-alpha-D-ribofuranosyl diphosphate(5-) + (1.0) water + (1.0) L-glutamine zwitterion <==(2.4.2.14)==> (1.0) 5-phospho-beta-D-ribosylaminium(1-) + (1.0) diphosphate(3-) + (1.0) L-glutamate(1-)	['2.4.2.14']	['amidophosphoribosyltransferase']	Purine metabolism; Alanine, aspartate and glutamate metabolism; Biosynthesis of secondary metabolites (rn00230; rn00250; rn01110)
RHEA:14917	(1.0) 4alpha-methyl-5alpha-ergosta-8,14,24(28)-trien-3beta-ol + (1.0) formate + (4.0) hydron + (4.0) water + (3.0) FMN(3-) <==(1.14.14.154)==> (3.0) dioxygen + (1.0) obtusifoliol + (3.0) FMNH2(2-)	['1.14.14.154']	['sterol 14alpha-demethylase']
RHEA:14965	(1.0) carboxylic acid anion + (1.0) hydron + (1.0) hydrogenphosphate <==(3.6.1.7)==> (1.0) acyl monophosphate(2-) + (1.0) water	['3.6.1.7']	['acylphosphatase']
RHEA:15009	(1.0) dihydrofolate(2-) + (1.0) hydron + (1.0) NADPH(4-) <==(1.5.1.3)==> (1.0) (6S)-5,6,7,8-tetrahydrofolate(2-) + (1.0) NADP(3-)	['1.5.1.3']	['dihydrofolate reductase']
RHEA:15017	(1.0) alcohol + (1.0) hydrogenphosphate <==(3.1.3.2,3.1.3.1)==> (1.0) phosphate monoester dianion + (1.0) water	['3.1.3.1', '3.1.3.2']	['alkaline phosphatase', 'acid phosphatase']	Folate biosynthesis (rn00790)
RHEA:15045	(1.0) N(6)-[(R)-lipoyl]-L-lysine residue + (1.0) hydron + (1.0) NADH(2-) <==(1.8.1.4)==> (1.0) N(6)-[(R)-dihydrolipoyl]-L-lysine residue + (1.0) NAD(1-)	['1.8.1.4']	['dihydrolipoyl dehydrogenase']
RHEA:15053	(1.0) (6S)-5,6,7,8-tetrahydrofolate(2-) + (1.0) hydron + (1.0) N(2)-formyl-N(1)-(5-phospho-beta-D-ribosyl)glycinamide(2-) <==(2.1.2.2)==> (1.0) 10-formyltetrahydrofolate(2-) + (1.0) N(1)-(5-phospho-beta-D-ribosyl)glycinamide(1-)	['2.1.2.2']	['phosphoribosylglycinamide formyltransferase 1']	One carbon pool by folate (rn00670)
RHEA:15133	(1.0) 2-oxoglutarate(2-) + (1.0) hydron + (1.0) NADH(2-) + (1.0) ammonium <==(1.4.1.3,1.4.1.2)==> (1.0) water + (1.0) L-glutamate(1-) + (1.0) NAD(1-)	['1.4.1.2', '1.4.1.3']	['glutamate dehydrogenase', 'glutamate dehydrogenase [NAD(P)+]']
RHEA:15149	(1.0) hydrogen peroxide + (1.0) pyridoxal 5'-phosphate(2-) <==(1.4.3.5)==> (1.0) dioxygen + (1.0) pyridoxine 5'-phosphate(2-)	['1.4.3.5']	["pyridoxal 5'-phosphate synthase"]
RHEA:15177	(1.0) fatty acid anion + (1.0) hydron + (1.0) choline alfoscerate <==(3.1.1.5)==> (1.0) 1-O-acyl-sn-glycero-3-phosphocholine + (1.0) water	['3.1.1.5']	['lysophospholipase']
RHEA:15193	(1.0) 2'-deoxyguanosine + (1.0) hydron + (1.0) triphosphate(5-) <==(3.1.5.1)==> (1.0) dGTP(4-) + (1.0) water	['3.1.5.1']	['dGTPase']	Purine metabolism (rn00230)
RHEA:15213	(1.0) N(6)-[(R)-S(8)-succinyldihydrolipoyl]-L-lysine(1-) residue + (1.0) coenzyme A(4-) <==(2.3.1.61)==> (1.0) N(6)-[(R)-dihydrolipoyl]-L-lysine residue + (1.0) succinyl-CoA(5-)	['2.3.1.61']	['dihydrolipoyllysine-residue succinyltransferase']
RHEA:15229	(1.0) diphosphate(3-) + (1.0) GDP-alpha-D-mannose(2-) <==(2.7.7.13)==> (1.0) alpha-D-mannose 1-phosphate(2-) + (1.0) GTP(4-) + (1.0) hydron	['2.7.7.13']	['mannose-1-phosphate guanylyltransferase']
RHEA:15421	(1.0) long-chain fatty acyl-CoA(4-) + (1.0) adenosine 5'-monophosphate(2-) + (1.0) diphosphate(3-) <==(6.2.1.3)==> (1.0) long-chain fatty acid anion + (1.0) ATP(4-) + (1.0) coenzyme A(4-)	['6.2.1.3']	['long-chain-fatty-acid-CoA ligase']
RHEA:15481	(1.0) (6S)-5,6,7,8-tetrahydrofolate(2-) + (1.0) L-serine zwitterion <==(2.1.2.1)==> (1.0) (6R)-5,10-methylenetetrahydrofolate(2-) + (1.0) glycine zwitterion + (1.0) water	['2.1.2.1']	['glycine hydroxymethyltransferase']	Methane metabolism; Microbial metabolism in diverse environments (rn00680; rn01120)
RHEA:15521	(1.0) coenzyme A(4-) + (1.0) hydron + (1.0) N-tetradecanoylglycyl group <==(2.3.1.97)==> (1.0) glyciniumyl group + (1.0) myristoyl-CoA(4-)	['2.3.1.97']	['glycylpeptide N-tetradecanoyltransferase']
RHEA:15553	(1.0) 1D-myo-inositol 4-phosphate(2-) + (1.0) hydrogenphosphate <==(3.1.3.57)==> (1.0) 1D-myo-inositol 1,4-bisphosphate(4-) + (1.0) water	['3.1.3.57']	['inositol-1,4-bisphosphate 1-phosphatase']	Sulfur metabolism; Microbial metabolism in diverse environments (rn00920; rn01120)
RHEA:15609	(1.0) 5-O-phosphonato-alpha-D-ribofuranosyl diphosphate(5-) + (1.0) adenosine 5'-monophosphate(2-) + (1.0) hydron <==(2.7.6.1)==> (1.0) ATP(4-) + (1.0) D-ribofuranose 5-phosphate(2-)	['2.7.6.1']	['ribose-phosphate diphosphokinase']	Pentose phosphate pathway; Purine metabolism; Biosynthesis of secondary metabolites; Microbial metabolism in diverse environments (rn00030; rn00230; rn01110; rn01120)
RHEA:15653	(1.0) ADP(3-) + (1.0) beta-D-fructofuranose 2,6-bisphosphate(4-) + (1.0) hydron <==(2.7.1.105)==> (1.0) ATP(4-) + (1.0) beta-D-fructofuranose 6-phosphate(2-)	['2.7.1.105']	['6-phosphofructo-2-kinase']	Methane metabolism; Microbial metabolism in diverse environments; Glycolysis / Gluconeogenesis; Pentose phosphate pathway; Fructose and mannose metabolism; Biosynthesis of secondary metabolites (rn00680; rn01120; rn00010; rn00030; rn00051; rn01110)
RHEA:15753	(1.0) GDP(3-) + (2.0) hydron + (1.0) N(6)-(1,2-dicarboxylatoethyl)-AMP(4-) + (1.0) hydrogenphosphate <==(6.3.4.4)==> (1.0) GTP(4-) + (1.0) IMP(2-) + (1.0) L-aspartate(1-)	['6.3.4.4']	['adenylosuccinate synthase']	Purine metabolism; Alanine, aspartate and glutamate metabolism (rn00230; rn00250)
RHEA:15801	(1.0) 1-O-acyl-sn-glycero-3-phosphocholine + (1.0) fatty acid anion + (1.0) hydron <==(3.1.1.4)==> (1.0) 1,2-diacyl-sn-glycero-3-phosphocholine + (1.0) water	['3.1.1.4']	['phospholipase A2']
RHEA:15817	(1.0) hydrogen peroxide + (1.0) ammonium + (1.0) pyridoxal 5'-phosphate(2-) <==(1.4.3.5)==> (1.0) water + (1.0) dioxygen + (1.0) pyridoxamine 5'-phosphate(1-)	['1.4.3.5']	["pyridoxal 5'-phosphate synthase"]
RHEA:15841	(1.0) 6-O-phosphonato-D-glucono-1,5-lactone(2-) + (1.0) hydron + (1.0) NADPH(4-) <==(1.1.1.363,1.1.1.49)==> (1.0) D-glucopyranose 6-phosphate(2-) + (1.0) NADP(3-)	['1.1.1.363', '1.1.1.49']	['glucose-6-phosphate dehydrogenase [NAD(P)+]', 'glucose-6-phosphate dehydrogenase (NADP+)']
RHEA:15889	(1.0) L-glutamate(1-) + (1.0) ammonium <==(3.5.1.2,3.5.1.38)==> (1.0) water + (1.0) L-glutamine zwitterion	['3.5.1.2', '3.5.1.38']	['glutaminase', 'glutamin-(asparagin-)ase']
RHEA:15901	(1.0) 3-phosphonato-D-glycerate(3-) <==(5.4.2.12,5.4.2.11)==> (1.0) 2-phosphonato-D-glycerate(3-)	['5.4.2.11', '5.4.2.12']	['phosphoglycerate mutase (2,3-diphosphoglycerate-dependent)', 'phosphoglycerate mutase (2,3-diphosphoglycerate-independent)']	Glycolysis / Gluconeogenesis; Glycine, serine and threonine metabolism; Methane metabolism; Biosynthesis of secondary metabolites; Microbial metabolism in diverse environments (rn00010; rn00260; rn00680; rn01110; rn01120)
RHEA:15989	(1.0) (3S)-3-hydroxy-3-methylglutaryl-CoA(5-) + (2.0) hydron + (2.0) NADPH(4-) <==(1.1.1.34)==> (1.0) (R)-mevalonate + (1.0) coenzyme A(4-) + (2.0) NADP(3-)	['1.1.1.34']	['hydroxymethylglutaryl-CoA reductase (NADPH)']
RHEA:16013	(1.0) adenosine 5'-monophosphate(2-) + (1.0) diphosphate(3-) + (1.0) 3'-glycyladenylyl zwitterionic group <==(6.1.1.14)==> (1.0) ATP(4-) + (1.0) glycine zwitterion + (1.0) AMP 3'-end(1-) residue	['6.1.1.14']	['glycine-tRNA ligase']
RHEA:16109	(1.0) ADP(3-) + (1.0) beta-D-fructofuranose 1,6-bisphosphate(4-) + (1.0) hydron <==(2.7.1.11)==> (1.0) ATP(4-) + (1.0) beta-D-fructofuranose 6-phosphate(2-)	['2.7.1.11']	['6-phosphofructokinase']	Galactose metabolism (rn00052)
RHEA:16125	(1.0) ADP(3-) + (1.0) D-fructofuranose 6-phosphate(2-) + (1.0) hydron <==(2.7.1.4,2.7.1.1)==> (1.0) ATP(4-) + (1.0) D-fructofuranose	['2.7.1.1', '2.7.1.4']	['hexokinase', 'fructokinase']
RHEA:16169	(1.0) ADP(3-) + (1.0) hydron + (1.0) L-glutamine zwitterion + (1.0) hydrogenphosphate <==(6.3.1.2)==> (1.0) ATP(4-) + (1.0) L-glutamate(1-) + (1.0) ammonium	['6.3.1.2']	['glutamine synthetase']
RHEA:16201	(1.0) 4-aminobenzoate + (1.0) hydron + (1.0) pyruvate <==(4.1.3.38)==> (1.0) 4-amino-4-deoxychorismate(1-)	['4.1.3.38']	['aminodeoxychorismate lyase']
RHEA:16229	(1.0) CDP-diacylglycerol(2-) + (1.0) diphosphate(3-) <==(2.7.7.41)==> (1.0) 1,2-diacyl-sn-glycerol 3-phosphate(2-) + (1.0) CTP(4-) + (1.0) hydron	['2.7.7.41']	['phosphatidate cytidylyltransferase']
RHEA:16233	(1.0) 2-dehydropantoate + (1.0) hydron + (1.0) NADPH(4-) <==(1.1.1.169)==> (1.0) (R)-pantoate + (1.0) NADP(3-)	['1.1.1.169']	['2-dehydropantoate 2-reductase']
RHEA:16341	(1.0) (R)-5-diphosphonatomevalonate(4-) + (1.0) ADP(3-) <==(2.7.4.2)==> (1.0) (R)-5-phosphonatomevalonate(3-) + (1.0) ATP(4-)	['2.7.4.2']	['phosphomevalonate kinase']	Terpenoid backbone biosynthesis; Biosynthesis of secondary metabolites (rn00900; rn01110)
RHEA:16437	(1.0) halide anion + (1.0) S-substituted glutathione(1-) + (1.0) hydron <==(2.5.1.18)==> (1.0) glutathionate(1-) + (1.0) organohalogen compound	['2.5.1.18']	['glutathione transferase']
RHEA:16529	(1.0) 5'-adenylyl sulfate(2-) + (1.0) hydrogenphosphate <==(2.7.7.5)==> (1.0) ADP(3-) + (1.0) hydron + (1.0) sulfate	['2.7.7.5']	['sulfate adenylyltransferase (ADP)']	Sulfur metabolism; Microbial metabolism in diverse environments (rn00920; rn01120)
RHEA:16577	(1.0) P(1),P(4)-bis(5'-adenosyl) tetraphosphate(4-) + (1.0) hydrogenphosphate <==(2.7.7.53)==> (1.0) ADP(3-) + (1.0) ATP(4-) + (1.0) hydron	['2.7.7.53']	['ATP adenylyltransferase']	Purine metabolism (rn00230)
RHEA:16585	(1.0) N(6)-[(R)-dihydrolipoyl]-L-lysine residue + (2.0) 5'-deoxyadenosine + (1.0) tetra-mu3-sulfido-tetrairon(2+) + (4.0) iron(3+) + (2.0) hydrosulfide + (2.0) L-methionine zwitterion + (2.0) di-mu-sulfido-diiron(1+) <==(2.8.1.8)==> (1.0) tetra-mu3-sulfido-tetrairon(2+)_tetra-mu3-sulfido-tetrairon(2+) + (4.0) hydron + (1.0) N(6)-octanoyl-L-lysine residue + (2.0) di-mu-sulfido-diiron(2+) + (2.0) S…	['2.8.1.8']	['lipoyl synthase']
RHEA:16813	(1.0) anthranilate + (1.0) hydron + (1.0) L-alanine zwitterion <==(3.7.1.3)==> (1.0) water + (1.0) L-kynurenine zwitterion	['3.7.1.3']	['kynureninase']
RHEA:16845	(1.0) citrate(3-) + (1.0) coenzyme A(4-) + (1.0) hydron <==(2.3.3.16,2.3.3.3,2.3.3.1)==> (1.0) acetyl-CoA(4-) + (1.0) water + (1.0) oxaloacetate(2-)	['2.3.3.1', '2.3.3.16', '2.3.3.3']	['citrate (Si)-synthase', 'citrate synthase (unknown stereospecificity)', 'citrate (Re)-synthase']	Propanoate metabolism (rn00640)
RHEA:16853	(1.0) adenosine 5'-monophosphate(2-) + (1.0) fumarate(2-) <==(4.3.2.2)==> (1.0) N(6)-(1,2-dicarboxylatoethyl)-AMP(4-)	['4.3.2.2']	['adenylosuccinate lyase']
RHEA:16913	(1.0) 3-sn-phosphatidyl-L-serine(1-) + (1.0) cytidine 5'-monophosphate(2-) + (1.0) hydron <==(2.7.8.8)==> (1.0) CDP-diacylglycerol(2-) + (1.0) L-serine zwitterion	['2.7.8.8']	['CDP-diacylglycerol-serine O-phosphatidyltransferase']	Glycerophospholipid metabolism (rn00564)
RHEA:16945	(1.0) (6R)-5,10-methylenetetrahydrofolate(2-) + (1.0) N(6)-[(R)-dihydrolipoyl]-L-lysine residue + (1.0) ammonium <==(2.1.2.10)==> (1.0) (6S)-5,6,7,8-tetrahydrofolate(2-) + (1.0) N(6)-[(R)-S(8)-ammoniomethyldihydrolipoyl]-L-lysine(1+) residue	['2.1.2.10']	['aminomethyltransferase']
RHEA:17017	(1.0) N(6)-[(R)-S(8)-acetyldihydrolipoyl]-L-lysine residue + (1.0) coenzyme A(4-) <==(2.3.1.12)==> (1.0) N(6)-[(R)-dihydrolipoyl]-L-lysine residue + (1.0) acetyl-CoA(4-)	['2.3.1.12']	['dihydrolipoyllysine-residue acetyltransferase']
RHEA:17049	(1.0) hydron + (1.0) S-adenosyl-L-homocysteine zwitterion + (1.0) ubiquinol-9 <==(2.1.1.64)==> (1.0) 3-demethylubiquinol-9 + (1.0) S-adenosyl-L-methionine zwitterion	['2.1.1.64']	['3-demethylubiquinol 3-O-methyltransferase']
RHEA:17065	(1.0) (R)-5-phosphonatomevalonate(3-) + (1.0) ADP(3-) + (1.0) hydron <==(2.7.1.36)==> (1.0) (R)-mevalonate + (1.0) ATP(4-)	['2.7.1.36']	['mevalonate kinase']
RHEA:17129	(1.0) 2-formamido-N(1)-(5-O-phosphonato-beta-D-ribosyl)acetamidine + (1.0) ADP(3-) + (1.0) hydron + (1.0) L-glutamate(1-) + (1.0) hydrogenphosphate <==(6.3.5.3)==> (1.0) ATP(4-) + (1.0) water + (1.0) L-glutamine zwitterion + (1.0) N(2)-formyl-N(1)-(5-phospho-beta-D-ribosyl)glycinamide(2-)	['6.3.5.3']	['phosphoribosylformylglycinamidine synthase']	Purine metabolism; Biosynthesis of secondary metabolites (rn00230; rn01110)
RHEA:17289	(1.0) beta-D-fructofuranose 6-phosphate(2-) + (1.0) hydrogenphosphate <==(3.1.3.46)==> (1.0) beta-D-fructofuranose 2,6-bisphosphate(4-) + (1.0) water	['3.1.3.46']	['fructose-2,6-bisphosphate 2-phosphatase']	Fructose and mannose metabolism (rn00051)
RHEA:17313	(1.0) adenosine 5'-monophosphate(2-) + (1.0) diphosphate(3-) + (1.0) hydron + (1.0) 3'-(L-histidyl)adenylyl(1-) group <==(6.1.1.21)==> (1.0) ATP(4-) + (1.0) L-histidine zwitterion + (1.0) AMP 3'-end(1-) residue	['6.1.1.21']	['histidine-tRNA ligase']
RHEA:17341	(1.0) 1-palmitoylglycerone 3-phosphate(2-) + (1.0) hydron + (1.0) NADPH(4-) <==(1.1.1.101)==> (1.0) 1-palmitoyl-sn-glycerol 3-phosphate(2-) + (1.0) NADP(3-)	['1.1.1.101']	['acylglycerone-phosphate reductase']
RHEA:17357	(1.0) hydrogen peroxide + (1.0) R'C(R)S-S(R)CR' <==(1.8.3.2)==> (1.0) dioxygen + (2.0) R'C(R)SH	['1.8.3.2']	['thiol oxidase']
RHEA:17445	(2.0) hydron + (2.0) di-mu-sulfido-diiron(1+) <==(1.12.7.2)==> (1.0) dihydrogen + (2.0) di-mu-sulfido-diiron(2+)	['1.12.7.2']	['ferredoxin hydrogenase']
RHEA:17453	(1.0) ADP(3-) + (1.0) hydron + (1.0) N(1)-(5-phospho-beta-D-ribosyl)glycinamide(1-) + (1.0) hydrogenphosphate <==(6.3.4.13)==> (1.0) 5-phospho-beta-D-ribosylaminium(1-) + (1.0) ATP(4-) + (1.0) glycine zwitterion	['6.3.4.13']	['phosphoribosylamine-glycine ligase']	Purine metabolism; Biosynthesis of secondary metabolites (rn00230; rn01110)
RHEA:17473	(1.0) 7,8-dihydroneopterin 3'-triphosphate(4-) + (1.0) formate + (1.0) hydron <==(3.5.4.16)==> (1.0) GTP(4-) + (1.0) water	['3.5.4.16']	['GTP cyclohydrolase I']	Folate biosynthesis (rn00790)
RHEA:17661	(1.0) ADP(3-) + (1.0) hydrogenphosphate + (1.0) succinyl-CoA(5-) <==(6.2.1.5)==> (1.0) ATP(4-) + (1.0) coenzyme A(4-) + (1.0) succinate(2-)	['6.2.1.5']	['succinate-CoA ligase (ADP-forming)']	C5-Branched dibasic acid metabolism (rn00660)
RHEA:17665	(1.0) hydron + (1.0) O-(pantetheine-4'-phosphoryl)serine(1-) residue + (1.0) N(6)-octanoyl-L-lysine residue <==(2.3.1.181)==> (1.0) L-lysinium residue + (1.0) O-(S-octanoylpantetheine-4-phosphoryl)serine(1-) residue	['2.3.1.181']	['lipoyl(octanoyl) transferase']
RHEA:17709	(1.0) 4-hydroxy-3-all-trans-nonaprenylbenzoate + (1.0) diphosphate(3-) <==(2.5.1.39)==> (1.0) 4-hydroxybenzoate + (1.0) all-trans-nonaprenyl diphosphate(3-)	['2.5.1.39']	['4-hydroxybenzoate polyprenyltransferase']
RHEA:17737	(1.0) 3-dehydroshikimate + (1.0) hydron + (1.0) NADPH(4-) <==(1.1.1.25,1.1.1.282)==> (1.0) NADP(3-) + (1.0) shikimate	['1.1.1.25', '1.1.1.282']	['shikimate dehydrogenase (NADP+)', 'quinate/shikimate dehydrogenase [NAD(P)+]']	Phenylalanine, tyrosine and tryptophan biosynthesis; Biosynthesis of secondary metabolites (rn00400; rn01110)
RHEA:17773	(1.0) adenosine 5'-monophosphate(2-) + (1.0) diphosphate(3-) + (1.0) 3'-(L-cysteinyl)adenylyl zwitterionic group <==(6.1.1.16)==> (1.0) ATP(4-) + (1.0) L-cysteine zwitterion + (1.0) AMP 3'-end(1-) residue	['6.1.1.16']	['cysteine-tRNA ligase']	Aminoacyl-tRNA biosynthesis (rn00970)
RHEA:17825	(1.0) ADP(3-) + (1.0) D-glucopyranose 6-phosphate(2-) + (1.0) hydron <==(2.7.1.2,2.7.1.1)==> (1.0) ATP(4-) + (1.0) D-glucopyranose	['2.7.1.1', '2.7.1.2']	['hexokinase', 'glucokinase']	Glycolysis / Gluconeogenesis; Galactose metabolism; Amino sugar and nucleotide sugar metabolism; Biosynthesis of secondary metabolites; Microbial metabolism in diverse environments (rn00010; rn00052; rn00520; rn01110; rn01120)
RHEA:17953	(1.0) cis,cis-2-ammonio-3-(3-oxoprop-1-enyl)but-2-enedioate(1-) <==(1.13.11.6)==> (1.0) 3-hydroxyanthranilate + (1.0) dioxygen	['1.13.11.6']	['3-hydroxyanthranilate 3,4-dioxygenase']
RHEA:17989	(1.0) ADP(3-) + (1.0) hydron + (1.0) O-phospho-L-serine(2-) residue <==(2.7.11.12,2.7.12.1,2.7.11.22,2.7.11.24,2.7.11.11,2.7.11.17,2.7.11.1,2.7.11.25,2.7.12.2,2.7.11.21,2.7.11.13)==> (1.0) ATP(4-) + (1.0) L-serine residue	['2.7.11.1', '2.7.11.11', '2.7.11.12', '2.7.11.13', '2.7.11.17', '2.7.11.21', '2.7.11.22', '2.7.11.24', '2.7.11.25', '2.7.12.1', '2.7.12.2']	['non-specific serine/threonine protein kinase', 'cAMP-dependent protein kinase', 'cGMP-dependent protein kinase', 'protein kinase C', 'Ca2+/calmodulin-dependent protein kinase', 'polo kinase', 'cyclin-dependent kinase', 'mitogen-activated protein kinase', 'mitogen-activated protein kinase kinase kinase', 'dual-specificity kinase', 'mitogen-activated protein kinase kinase']
RHEA:18105	(1.0) ADP(3-) + (1.0) calcium(2+) + (1.0) hydron + (1.0) hydrogenphosphate <==(7.2.2.10)==> (1.0) ATP(4-) + (1.0) calcium(2+) + (1.0) water	['7.2.2.10']	['P-type Ca2+ transporter']
RHEA:18113	(1.0) nucleoside 5'-triphoshate(4-) + (1.0) ADP(3-) <==(2.7.4.6)==> (1.0) nucleoside 5'-diphosphate(3-) + (1.0) ATP(4-)	['2.7.4.6']	['nucleoside-diphosphate kinase']
RHEA:18157	(1.0) ADP(3-) + (1.0) hydron + (1.0) phosphonatoenolpyruvate <==(2.7.1.40)==> (1.0) ATP(4-) + (1.0) pyruvate	['2.7.1.40']	['pyruvate kinase']
RHEA:18257	(2.0) carbon dioxide + (2.0) water + (1.0) protoporphyrinogen(2-) <==(1.3.3.3)==> (1.0) coproporphyrinogen III(4-) + (2.0) hydron + (1.0) dioxygen	['1.3.3.3']	['coproporphyrinogen oxidase']
RHEA:18409	(1.0) 4alpha-methyllathosterone + (1.0) hydron + (1.0) NADPH(4-) <==(1.1.1.270)==> (1.0) 4alpha-methyl-5alpha-cholest-7-en-3beta-ol + (1.0) NADP(3-)	['1.1.1.270']	['3beta-hydroxysteroid 3-dehydrogenase']
RHEA:18445	(1.0) 5-formamido-1-(5-phospho-D-ribosyl)imidazole-4-carboxamide(2-) <==(3.5.4.10)==> (1.0) water + (1.0) IMP(2-)	['3.5.4.10']	['IMP cyclohydrolase']	Purine metabolism; Biosynthesis of secondary metabolites (rn00230; rn01110)
RHEA:18457	(1.0) (2S)-2-hydroxy-3-oxobutyl phosphate(2-) + (1.0) formate + (1.0) hydron <==(4.1.99.12)==> (1.0) D-ribulose 5-phosphate(2-)	['4.1.99.12']	['3,4-dihydroxy-2-butanone-4-phosphate synthase']	Riboflavin metabolism; Biosynthesis of secondary metabolites (rn00740; rn01110)
RHEA:18501	(1.0) ergosta-5,7,22,24(28)-tetraen-3beta-ol + (1.0) hydron + (1.0) NADPH(4-) <==(1.3.1.71)==> (1.0) ergosterol + (1.0) NADP(3-)	['1.3.1.71']	['DELTA24(241)-sterol reductase']
RHEA:18549	(1.0) [(1->4)-alpha-D-glucosyl](n+1) + (1.0) hydron + (1.0) UDP(3-) <==(2.4.1.11)==> (1.0) (1->4)-alpha-D-glucan_n + (1.0) UDP-alpha-D-glucose(2-)	['2.4.1.11']	['glycogen(starch) synthase']
RHEA:18561	(1.0) 4,4-dimethyl-5alpha-cholesta-8,14,24-trien-3beta-ol + (1.0) hydron + (1.0) NADPH(4-) <==(1.3.1.70)==> (1.0) 14-demethyllanosterol + (1.0) NADP(3-)	['1.3.1.70']	['DELTA14-sterol reductase']
RHEA:18585	(1.0) glycerone phosphate(2-) <==(5.3.1.1)==> (1.0) D-glyceraldehyde 3-phosphate(2-)	['5.3.1.1']	['triose-phosphate isomerase']	Glycolysis / Gluconeogenesis; Fructose and mannose metabolism; Inositol phosphate metabolism; Carbon fixation in photosynthetic organisms; Biosynthesis of secondary metabolites; Microbial metabolism in diverse environments (rn00010; rn00051; rn00562; rn00710; rn01110; rn01120)
RHEA:18617	(1.0) ADP(3-) + (1.0) carbon dioxide + (1.0) phosphonatoenolpyruvate <==(4.1.1.49)==> (1.0) ATP(4-) + (1.0) oxaloacetate(2-)	['4.1.1.49']	['phosphoenolpyruvate carboxykinase (ATP)']
RHEA:18633	(2.0) ADP(3-) + (1.0) carbamoyl phosphate(2-) + (2.0) hydron + (1.0) L-glutamate(1-) + (1.0) hydrogenphosphate <==(6.3.5.5)==> (2.0) ATP(4-) + (1.0) water + (1.0) hydrogencarbonate + (1.0) L-glutamine zwitterion	['6.3.5.5']	['carbamoyl-phosphate synthase (glutamine-hydrolysing)']	Alanine, aspartate and glutamate metabolism; Nitrogen metabolism; Microbial metabolism in diverse environments (rn00250; rn00910; rn01120)
RHEA:18889	(1.0) alpha,alpha-trehalose 6-phosphate(2-) + (1.0) hydron + (1.0) UDP(3-) <==(2.4.1.15)==> (1.0) D-glucopyranose 6-phosphate(2-) + (1.0) UDP-alpha-D-glucose(2-)	['2.4.1.15']	['alpha,alpha-trehalose-phosphate synthase (UDP-forming)']
RHEA:18965	(1.0) water + (1.0) uroporphyrinogen III(8-) <==(4.2.1.75)==> (1.0) preuroporphyrinogen(8-)	['4.2.1.75']	['uroporphyrinogen-III synthase']	Porphyrin metabolism; Biosynthesis of secondary metabolites; Microbial metabolism in diverse environments (rn00860; rn01110; rn01120)
RHEA:18977	(1.0) hydroquinones + (1.0) glycerone phosphate(2-) <==(1.1.5.3)==> (1.0) 1,4-benzoquinones + (1.0) sn-glycerol 3-phosphate(2-)	['1.1.5.3']	['glycerol-3-phosphate dehydrogenase']
RHEA:19017	(1.0) ADP(3-) + (1.0) hydron + (1.0) NADH(2-) + (1.0) hydrogenphosphate <==(4.2.1.93)==> (1.0) (S)-NADHX(2-) + (1.0) ATP(4-)	['4.2.1.93']	['ATP-dependent NAD(P)H-hydrate dehydratase']
RHEA:19061	(1.0) hydron + (1.0) NADPH(4-) + (1.0) nitrate <==(1.7.1.3,1.7.1.2)==> (1.0) water + (1.0) NADP(3-) + (1.0) nitrite	['1.7.1.2', '1.7.1.3']	['Nitrate reductase [NAD(P)H]', 'nitrate reductase (NADPH)']	Nitrogen metabolism; Microbial metabolism in diverse environments (rn00910; rn01120)
RHEA:19189	(1.0) N(6)-[(R)-S(8)-acetyldihydrolipoyl]-L-lysine residue + (1.0) carbon dioxide <==(1.2.4.1)==> (1.0) N(6)-[(R)-lipoyl]-L-lysine residue + (1.0) hydron + (1.0) pyruvate	['1.2.4.1']	['pyruvate dehydrogenase (acetyl-transferring)']
RHEA:19233	(1.0) hydron + (1.0) hexadecanoate + (1.0) L-cysteine residue <==(3.1.2.22)==> (1.0) water + (1.0) S-palmitoyl-L-cysteine residue	['3.1.2.22']	['palmitoyl[protein] hydrolase']
RHEA:19253	(1.0) N-acylsphingosine + (1.0) hydron + (1.0) choline phosphate(1-) <==(3.1.4.12)==> (1.0) sphingomyelin d18:1 + (1.0) water	['3.1.4.12']	['sphingomyelin phosphodiesterase']
RHEA:19361	(1.0) 2-trans,6-trans-farnesyl diphosphate(3-) + (1.0) diphosphate(3-) <==(2.5.1.10)==> (1.0) geranyl diphosphate(3-) + (1.0) isopentenyl diphosphate(3-)	['2.5.1.10']	['(2E,6E)-farnesyl diphosphate synthase']
RHEA:19413	(1.0) adenosine 5'-monophosphate(2-) + (1.0) diphosphate(3-) + (1.0) hydron + (1.0) 3'-(L-phenylalanyl)adenylyl(1-) group <==(6.1.1.20)==> (1.0) ATP(4-) + (1.0) L-phenylalanine zwitterion + (1.0) AMP 3'-end(1-) residue	['6.1.1.20']	['phenylalanine-tRNA ligase']
RHEA:19649	(1.0) adenosine 5'-monophosphate(2-) + (1.0) diphosphate(3-) + (1.0) 3'-(L-aspartate)adenylyl(1-) group <==(6.1.1.12)==> (1.0) ATP(4-) + (1.0) L-aspartate(1-) + (1.0) AMP 3'-end(1-) residue	['6.1.1.12']	['aspartate-tRNA ligase']
RHEA:19669	(1.0) GDP(3-) + (1.0) hydron + (1.0) hydrogenphosphate <==(3.6.5.5,3.6.5.6,3.6.5.3,3.6.5.2,3.6.5.1,3.6.5.4)==> (1.0) GTP(4-) + (1.0) water	['3.6.5.1', '3.6.5.2', '3.6.5.3', '3.6.5.4', '3.6.5.5', '3.6.5.6']	['heterotrimeric G-protein GTPase', 'small monomeric GTPase', 'protein-synthesizing GTPase', 'signal-recognition-particle GTPase', 'dynamin GTPase', 'tubulin GTPase']	Purine metabolism (rn00230)
RHEA:19709	(1.0) 1,2-diacyl-sn-glycerol 3-phosphate(2-) + (1.0) coenzyme A(4-) <==(2.3.1.51)==> (1.0) 1-acyl-sn-glycerol 3-phosphate(2-) + (1.0) acyl-CoA(4-)	['2.3.1.51']	['1-acylglycerol-3-phosphate O-acyltransferase']
RHEA:19721	(1.0) oleoyl-CoA(4-) + (2.0) iron(3+) + (2.0) water <==(1.14.19.1)==> (2.0) iron(2+) + (2.0) hydron + (1.0) dioxygen + (1.0) stearoyl-CoA(4-)	['1.14.19.1']	['stearoyl-CoA 9-desaturase']
RHEA:19753	(1.0) adenosine 5'-monophosphate(2-) + (1.0) diphosphate(3-) + (1.0) diphthamide residue + (1.0) hydron <==(6.3.1.14)==> (1.0) ATP(4-) + (1.0) diphthine betaine residue + (1.0) ammonium	['6.3.1.14']	['diphthine-ammonia ligase']
RHEA:19865	(4.0) carbon dioxide + (1.0) coproporphyrinogen III(4-) <==(4.1.1.37)==> (4.0) hydron + (1.0) uroporphyrinogen III(8-)	['4.1.1.37']	['uroporphyrinogen decarboxylase']
RHEA:19889	(1.0) diphosphate(3-) + (1.0) UDP-alpha-D-glucose(2-) <==(2.7.7.9)==> (1.0) alpha-D-glucose 1-phosphate(2-) + (1.0) hydron + (1.0) UTP(4-)	['2.7.7.9']	['UTP-glucose-1-phosphate uridylyltransferase']	Pentose and glucuronate interconversions; Galactose metabolism; Starch and sucrose metabolism; Amino sugar and nucleotide sugar metabolism; Glycerolipid metabolism; Biosynthesis of secondary metabolites (rn00040; rn00052; rn00500; rn00520; rn00561; rn01110)
RHEA:19893	(1.0) 4-amino-2-methyl-5-diphosphonatooxymethylpyrimidine(3-) + (1.0) ADP(3-) <==(2.7.4.7)==> (1.0) 4-amino-2-methyl-5-phosphonatooxymethylpyrimidine(2-) + (1.0) ATP(4-)	['2.7.4.7']	['phosphooxymethylpyrimidine kinase']	Thiamine metabolism (rn00730)
RHEA:20013	(1.0) hydron + (1.0) N-carbamoyl-L-aspartate(2-) + (1.0) hydrogenphosphate <==(2.1.3.2)==> (1.0) carbamoyl phosphate(2-) + (1.0) L-aspartate(1-)	['2.1.3.2']	['aspartate carbamoyltransferase']	Pyrimidine metabolism; Alanine, aspartate and glutamate metabolism (rn00240; rn00250)
RHEA:20221	(1.0) 10-formyltetrahydrofolate(2-) + (1.0) ADP(3-) + (1.0) hydrogenphosphate <==(6.3.4.3)==> (1.0) (6S)-5,6,7,8-tetrahydrofolate(2-) + (1.0) ATP(4-) + (1.0) formate	['6.3.4.3']	['formate-tetrahydrofolate ligase']	One carbon pool by folate; Microbial metabolism in diverse environments (rn00670; rn01120)
RHEA:20301	(1.0) adenosine 5'-monophosphate(2-) + (1.0) diphosphate(3-) + (1.0) 3'-(L-arginyl)adenylyl(1+) group <==(6.1.1.19)==> (1.0) ATP(4-) + (1.0) L-argininium(1+) + (1.0) AMP 3'-end(1-) residue	['6.1.1.19']	['arginine-tRNA ligase']
RHEA:20313	(1.0) myo-inositol hexakisphosphate(12-) + (1.0) ADP(3-) + (1.0) hydron <==(2.7.1.158)==> (1.0) myo-inositol 1,3,4,5,6-pentakisphosphate(10-) + (1.0) ATP(4-)	['2.7.1.158']	['inositol-pentakisphosphate 2-kinase']
RHEA:20345	(1.0) L-cystine residue + (1.0) hydron + (1.0) NADPH(4-) <==(1.8.1.9)==> (1.0) L-cysteine residue_L-cysteine residue + (1.0) NADP(3-)	['1.8.1.9']	['thioredoxin-disulfide reductase']
RHEA:20545	(1.0) 3-hydroxy-L-kynurenine zwitterion + (1.0) water + (1.0) NADP(3-) <==(1.14.13.9)==> (1.0) hydron + (1.0) L-kynurenine zwitterion + (1.0) NADPH(4-) + (1.0) dioxygen	['1.14.13.9']	['kynurenine 3-monooxygenase']
RHEA:20629	(1.0) L-serine residue + (1.0) hydrogenphosphate <==(3.1.3.16)==> (1.0) water + (1.0) O-phospho-L-serine(2-) residue	['3.1.3.16']	['protein-serine/threonine phosphatase']
RHEA:20696	(1.0) hydrogen peroxide + (1.0) dioxygen <==(1.15.1.1)==> (2.0) hydron + (2.0) superoxide	['1.15.1.1']	['superoxide dismutase']
RHEA:20780	(1.0) ADP(3-) + (1.0) GDP(3-) <==(2.7.4.8)==> (1.0) ATP(4-) + (1.0) guanosine 5'-monophosphate(2-)	['2.7.4.8']	['guanylate kinase']
RHEA:20792	(1.0) adenosine 5'-monophosphate(2-) + (1.0) diphosphate(3-) + (1.0) 3'-(L-lysyl)adenylyl(1+) group <==(6.1.1.6)==> (1.0) ATP(4-) + (1.0) L-lysinium(1+) + (1.0) AMP 3'-end(1-) residue	['6.1.1.6']	['lysine-tRNA ligase']
RHEA:20824	(1.0) ADP(3-) + (1.0) adenosine 5'-monophosphate(2-) + (1.0) hydron <==(2.7.1.20)==> (1.0) adenosine + (1.0) ATP(4-)	['2.7.1.20']	['adenosine kinase']
RHEA:20828	(1.0) 1,2-diacyl-sn-glycero-3-phosphoethanolamine zwitterion + (1.0) carbon dioxide <==(4.1.1.65)==> (1.0) 3-sn-phosphatidyl-L-serine(1-) + (1.0) hydron	['4.1.1.65']	['phosphatidylserine decarboxylase']	Glycerophospholipid metabolism; Biosynthesis of secondary metabolites (rn00564; rn01110)
RHEA:20844	(1.0) ADP(3-) + (1.0) hydron + (1.0) oxaloacetate(2-) + (1.0) hydrogenphosphate <==(6.4.1.1)==> (1.0) ATP(4-) + (1.0) hydrogencarbonate + (1.0) pyruvate	['6.4.1.1']	['pyruvate carboxylase']
RHEA:20852	(1.0) ADP(3-) + (2.0) hydron + (1.0) hydrogenphosphate <==(7.1.2.1)==> (1.0) ATP(4-) + (1.0) hydron + (1.0) water	['7.1.2.1']	['P-type H+-exporting transporter']	Pyrimidine metabolism (rn00240)
RHEA:20888	(1.0) 3-hydroxyisobutyrate + (1.0) coenzyme A(4-) + (1.0) hydron <==(3.1.2.4)==> (1.0) 3-hydroxy-2-methylpropanoyl-CoA(4-) + (1.0) water	['3.1.2.4']	['3-hydroxyisobutyryl-CoA hydrolase']	beta-Alanine metabolism; Propanoate metabolism (rn00410; rn00640)
RHEA:21016	(1.0) L-aspartate(1-) + (1.0) ammonium <==(3.5.1.38,3.5.1.1)==> (1.0) water + (1.0) L-asparagine zwitterion	['3.5.1.1', '3.5.1.38']	['asparaginase', 'glutamin-(asparagin-)ase']	Microbial metabolism in diverse environments (rn01120)
RHEA:21020	(1.0) chorismate(2-) + (1.0) hydrogenphosphate <==(4.2.3.5)==> (1.0) 5-O-(1-carboxylatovinyl)-3-phosphonatoshikimate	['4.2.3.5']	['chorismate synthase']	Phenylalanine, tyrosine and tryptophan biosynthesis; Biosynthesis of secondary metabolites (rn00400; rn01110)
RHEA:21036	(1.0) acetoacetyl-CoA(4-) + (1.0) coenzyme A(4-) <==(2.3.1.9)==> (2.0) acetyl-CoA(4-)	['2.3.1.9']	['acetyl-CoA C-acetyltransferase']
RHEA:21080	(1.0) diphosphate(3-) + (1.0) hydrogenphosphate + (1.0) S-adenosyl-L-methionine zwitterion <==(2.5.1.6)==> (1.0) ATP(4-) + (1.0) water + (1.0) L-methionine zwitterion	['2.5.1.6']	['methionine adenosyltransferase']
RHEA:21096	(1.0) 3-dehydroshikimate + (1.0) water <==(4.2.1.10)==> (1.0) 3-dehydroquinate	['4.2.1.10']	['3-dehydroquinate dehydratase']	Phenylalanine, tyrosine and tryptophan biosynthesis; Biosynthesis of secondary metabolites (rn00400; rn01110)
RHEA:21128	(1.0) fecosterol + (1.0) hydron + (1.0) S-adenosyl-L-homocysteine zwitterion <==(2.1.1.41)==> (1.0) S-adenosyl-L-methionine zwitterion + (1.0) zymosterol	['2.1.1.41']	['sterol 24-C-methyltransferase']
RHEA:21160	(1.0) ATP(4-) + (1.0) citrate(3-) + (1.0) coenzyme A(4-) <==(2.3.3.8)==> (1.0) acetyl-CoA(4-) + (1.0) ADP(3-) + (1.0) oxaloacetate(2-) + (1.0) hydrogenphosphate	['2.3.3.8']	['ATP citrate synthase']	Biosynthesis of secondary metabolites; Microbial metabolism in diverse environments (rn01110; rn01120)
RHEA:21184	(1.0) dolichyl beta-D-mannosyl phosphate(1-) + (1.0) GDP(3-) <==(2.4.1.83)==> (1.0) dolichyl phosphate(2-) + (1.0) GDP-alpha-D-mannose(2-)	['2.4.1.83']	['dolichyl-phosphate beta-D-mannosyltransferase']
RHEA:21240	(1.0) diphosphate(3-) + (1.0) S-geranylgeranyl-L-cysteine residue <==(2.5.1.60,2.5.1.59)==> (1.0) geranylgeranyl diphosphate(3-) + (1.0) L-cysteine residue	['2.5.1.59', '2.5.1.60']	['protein geranylgeranyltransferase type I', 'protein geranylgeranyltransferase type II']
RHEA:21256	(1.0) 5-O-(1-carboxylatovinyl)-3-phosphonatoshikimate + (1.0) hydrogenphosphate <==(2.5.1.19)==> (1.0) 3-phosphonatoshikimate(3-) + (1.0) phosphonatoenolpyruvate	['2.5.1.19']	['3-phosphoshikimate 1-carboxyvinyltransferase']	Phenylalanine, tyrosine and tryptophan biosynthesis; Biosynthesis of secondary metabolites (rn00400; rn01110)
RHEA:21292	(1.0) 1-phosphatidyl-1D-myo-inositol 3,4,5-trisphosphate(7-) + (1.0) ADP(3-) + (1.0) hydron <==(2.7.1.153)==> (1.0) 1-phosphatidyl-1D-myo-inositol 4,5-bisphosphate(5-) + (1.0) ATP(4-)	['2.7.1.153']	['phosphatidylinositol-4,5-bisphosphate 3-kinase']
RHEA:21360	(1.0) diphosphate(3-) + (1.0) NAD(1-) <==(2.7.7.1)==> (1.0) ATP(4-) + (1.0) NMN(-) + (1.0) hydron	['2.7.7.1']	['nicotinamide-nucleotide adenylyltransferase']
RHEA:21432	(1.0) hydron + (1.0) NADH(2-) + (1.0) oxaloacetate(2-) <==(1.1.1.37,1.1.1.299)==> (1.0) (S)-malate(2-) + (1.0) NAD(1-)	['1.1.1.299', '1.1.1.37']	['malate dehydrogenase [NAD(P)+]', 'malate dehydrogenase']	Pyruvate metabolism; Carbon fixation in photosynthetic organisms; Microbial metabolism in diverse environments (rn00620; rn00710; rn01120)
RHEA:21476	(1.0) [(1->3)-beta-D-glucosyl](n+1) + (1.0) hydron + (1.0) UDP(3-) <==(2.4.1.34)==> (1.0) (1->3)-beta-D-glucan_n + (1.0) UDP-alpha-D-glucose(2-)	['2.4.1.34']	['1,3-beta-glucan synthase']	Starch and sucrose metabolism (rn00500)
RHEA:21644	(1.0) ADP(3-) + (1.0) hydron + (1.0) sn-glycerol 3-phosphate(2-) <==(2.7.1.30)==> (1.0) ATP(4-) + (1.0) glycerol	['2.7.1.30']	['glycerol kinase']	Glycerolipid metabolism (rn00561)
RHEA:21648	(1.0) keto-phenylpyruvate + (1.0) carbon dioxide + (1.0) water <==(4.2.1.51)==> (1.0) hydron + (1.0) (1s,4s)-prephenate(2-)	['4.2.1.51']	['prephenate dehydratase']	Phenylalanine, tyrosine and tryptophan biosynthesis; Biosynthesis of secondary metabolites (rn00400; rn01110)
RHEA:21664	(1.0) 4-nitrophenolate + (1.0) hydron + (1.0) hydrogenphosphate <==(3.1.3.41)==> (1.0) 4-nitrophenyl phosphate(2-) + (1.0) water	['3.1.3.41']	['4-nitrophenylphosphatase']	Aminobenzoate degradation; Microbial metabolism in diverse environments (rn00627; rn01120)
RHEA:21708	(1.0) S-adenosyl-L-homocysteine zwitterion + (1.0) water <==()==> (1.0) L-homocysteine zwitterion + (1.0) adenosine	['3.13.2.1']	['adenosylhomocysteinase']	Cysteine and methionine metabolism (rn00270)
RHEA:21824	(1.0) L-glutamate(1-) + (1.0) oxaloacetate(2-) <==(2.6.1.1)==> (1.0) 2-oxoglutarate(2-) + (1.0) L-aspartate(1-)	['2.6.1.1']	['aspartate transaminase']	Alanine, aspartate and glutamate metabolism (rn00250)
RHEA:21864	(1.0) 2-hydroxy carboxylate + (1.0) glutathionate(1-) + (1.0) hydron <==(3.1.2.6)==> (1.0) S-(2-hydroxyacyl)glutathione(1-) + (1.0) water	['3.1.2.6']	['hydroxyacylglutathione hydrolase']
RHEA:21904	(1.0) 3-phosphonato-D-glycerate(3-) + (1.0) hydrogenphosphate <==(5.4.2.11)==> (1.0) 2,3-bisphosphonato-D-glycerate(5-) + (1.0) water	['5.4.2.11']	['phosphoglycerate mutase (2,3-diphosphoglycerate-dependent)']
RHEA:21968	(1.0) 3-dehydroquinate + (1.0) hydrogenphosphate <==(4.2.3.4)==> (1.0) 7-phospho-2-dehydro-3-deoxy-D-arabino-heptonate	['4.2.3.4']	['3-dehydroquinate synthase']	Phenylalanine, tyrosine and tryptophan biosynthesis; Biosynthesis of secondary metabolites (rn00400; rn01110)
RHEA:21992	(1.0) coenzyme A(4-) + (1.0) hydron + (1.0) N(6)-acetyl-L-lysine residue <==(2.3.1.48)==> (1.0) acetyl-CoA(4-) + (1.0) L-lysinium residue	['2.3.1.48']	['histone acetyltransferase']
RHEA:22120	(1.0) GDP(3-) + (1.0) hydrogenphosphate + (1.0) succinyl-CoA(5-) <==(6.2.1.4)==> (1.0) coenzyme A(4-) + (1.0) GTP(4-) + (1.0) succinate(2-)	['6.2.1.4']	['succinate-CoA ligase (GDP-forming)']
RHEA:22192	(1.0) (6S)-5,6,7,8-tetrahydrofolate(2-) + (1.0) 5-formamido-1-(5-phospho-D-ribosyl)imidazole-4-carboxamide(2-) <==(2.1.2.3)==> (1.0) 10-formyltetrahydrofolate(2-) + (1.0) 5-amino-1-(5-phospho-D-ribosyl)imidazole-4-carboxamide(2-)	['2.1.2.3']	['phosphoribosylaminoimidazolecarboxamide formyltransferase']
RHEA:22408	(1.0) geranyl diphosphate(3-) + (1.0) diphosphate(3-) <==(2.5.1.1)==> (1.0) prenyl diphosphate(3-) + (1.0) isopentenyl diphosphate(3-)	['2.5.1.1']	['dimethylallyltranstransferase']
RHEA:22584	(1.0) iron(2+) + (1.0) protoporphyrin(2-) <==(4.98.1.1)==> (2.0) hydron + (1.0) ferroheme b(2-)	['4.98.1.1']	['protoporphyrin ferrochelatase']
RHEA:22628	(1.0) SAICAR(4-) + (1.0) ADP(3-) + (2.0) hydron + (1.0) hydrogenphosphate <==(6.3.2.6)==> (1.0) 5-amino-1-(5-phosphonato-D-ribosyl)imidazolium-4-carboxylate(2-) + (1.0) ATP(4-) + (1.0) L-aspartate(1-)	['6.3.2.6']	['phosphoribosylaminoimidazolesuccinocarboxamide synthase']	Purine metabolism; Biosynthesis of secondary metabolites (rn00230; rn01110)
RHEA:22636	(1.0) 2'-deoxycytosine 5'-monophosphate(2-) + (1.0) diphosphate(3-) + (1.0) hydron <==(3.6.1.12,3.6.1.65,3.6.1.9)==> (1.0) dCTP(4-) + (1.0) water	['3.6.1.12', '3.6.1.65', '3.6.1.9']	['dCTP diphosphatase', '(d)CTP diphosphatase', 'nucleotide diphosphatase']
RHEA:22640	(1.0) 3-dehydrosphinganinium(1+) + (1.0) hydron + (1.0) NADPH(4-) <==(1.1.1.102)==> (1.0) NADP(3-) + (1.0) sphinganine(1+)	['1.1.1.102']	['3-dehydrosphinganine reductase']
RHEA:22648	(1.0) L-cysteine residue_L-cysteine residue + (1.0) ferroheme b(2-) <==(4.4.1.17)==> (1.0) ferroheme c di-L-cysteine(2-) residue	['4.4.1.17']	['Holocytochrome-c synthase']
RHEA:22740	(1.0) ADP(3-) + (1.0) D-hexopyranose 6-phosphate(2-) + (1.0) hydron <==(2.7.1.1)==> (1.0) ATP(4-) + (1.0) D-hexose	['2.7.1.1']	['hexokinase']
RHEA:22764	(1.0) 1-phosphatidyl-1D-myo-inositol 4-phosphate(3-) + (1.0) hydrogenphosphate <==(3.1.3.36)==> (1.0) 1-phosphatidyl-1D-myo-inositol 4,5-bisphosphate(5-) + (1.0) water	['3.1.3.36']	['phosphoinositide 5-phosphatase']
RHEA:22812	(1.0) (6R)-5,10-methenyltetrahydrofolate + (1.0) NADPH(4-) <==(1.5.1.5)==> (1.0) (6R)-5,10-methylenetetrahydrofolate(2-) + (1.0) NADP(3-)	['1.5.1.5']	['methylenetetrahydrofolate dehydrogenase (NADP+)']	One carbon pool by folate; Microbial metabolism in diverse environments (rn00670; rn01120)
RHEA:22924	(1.0) dUMP(2-) + (1.0) ammonium <==(3.5.4.12)==> (1.0) 2'-deoxycytosine 5'-monophosphate(2-) + (1.0) hydron + (1.0) water	['3.5.4.12']	['dCMP deaminase']	Pyrimidine metabolism (rn00240)
RHEA:23032	(1.0) 5-amino-1-(5-phosphonato-beta-D-ribosyl)imidazol-3-ium + (1.0) ADP(3-) + (1.0) hydron + (1.0) hydrogenphosphate <==(6.3.3.1)==> (1.0) 2-formamido-N(1)-(5-O-phosphonato-beta-D-ribosyl)acetamidine + (1.0) ATP(4-)	['6.3.3.1']	['phosphoribosylformylglycinamidine cyclo-ligase']	Purine metabolism; Biosynthesis of secondary metabolites (rn00230; rn01110)
RHEA:23252	(1.0) L-cysteine residue_L-cysteine residue + (1.0) nucleoside 5'-diphosphate(3-) <==(1.17.4.1)==> (1.0) L-cystine residue + (1.0) 2'-deoxyribonucleoside 5'-diphosphate(3-) + (1.0) water	['1.17.4.1']	['ribonucleoside-diphosphate reductase']
RHEA:23284	(1.0) prenyl diphosphate(3-) <==(5.3.3.2)==> (1.0) isopentenyl diphosphate(3-)	['5.3.3.2']	['isopentenyl-diphosphate DELTA-isomerase']	Terpenoid backbone biosynthesis; Biosynthesis of secondary metabolites (rn00900; rn01110)
RHEA:23324	(1.0) ADP-alpha-D-ribose 1'',2''-cyclic phosphate(3-) + (1.0) nucleotide 5'-phosphate(1-) residue + (1.0) nicotinamide <==(2.7.1.160)==> (1.0) 2'-phospho-nucleotide 5'-phosphate(3-) residue + (1.0) NAD(1-)	['2.7.1.160']	["2'-phosphotransferase"]
RHEA:23360	(1.0) alpha-D-glucosyl-L-tyrosyl residue + (1.0) hydron + (1.0) UDP(3-) <==(2.4.1.186)==> (1.0) L-tyrosine residue + (1.0) UDP-alpha-D-glucose(2-)	['2.4.1.186']	['glycogenin glucosyltransferase']
RHEA:23420	(1.0) alpha,alpha-trehalose + (1.0) hydrogenphosphate <==(3.1.3.12)==> (1.0) alpha,alpha-trehalose 6-phosphate(2-) + (1.0) water	['3.1.3.12']	['trehalose-phosphatase']
RHEA:23444	(1.0) hydron + (1.0) NADH(2-) + (1.0) pyruvate <==(1.1.1.27)==> (1.0) (S)-lactate + (1.0) NAD(1-)	['1.1.1.27']	['L-lactate dehydrogenase']	Cysteine and methionine metabolism (rn00270)
RHEA:23536	(1.0) alpha-D-glucose 6-phosphate(2-) <==(5.4.2.2,5.4.2.5)==> (1.0) alpha-D-glucose 1-phosphate(2-)	['5.4.2.2', '5.4.2.5']	['phosphoglucomutase (alpha-D-glucose-1,6-bisphosphate-dependent)', 'phosphoglucomutase (glucose-cofactor)']	Glycolysis / Gluconeogenesis; Galactose metabolism; Amino sugar and nucleotide sugar metabolism; Biosynthesis of secondary metabolites; Microbial metabolism in diverse environments (rn00010; rn00052; rn00520; rn01110; rn01120)
RHEA:23540	(1.0) adenosine 5'-monophosphate(2-) + (1.0) diphosphate(3-) + (1.0) 3'-(L-glutamate)adenylyl(1-) group <==(6.1.1.17)==> (1.0) ATP(4-) + (1.0) L-glutamate(1-) + (1.0) AMP 3'-end(1-) residue	['6.1.1.17']	['glutamate-tRNA ligase']
RHEA:23584	(1.0) dihydrofolate(2-) + (1.0) ADP(3-) + (1.0) hydron + (1.0) hydrogenphosphate <==(6.3.2.12)==> (1.0) 7,8-dihydropteroate + (1.0) ATP(4-) + (1.0) L-glutamate(1-)	['6.3.2.12']	['dihydrofolate synthase']
RHEA:23632	(1.0) 2-oxoglutarate(2-) + (1.0) carbon dioxide + (1.0) NADH(2-) <==(1.1.1.41,1.1.1.286)==> (1.0) D-threo-isocitrate(3-) + (1.0) NAD(1-)	['1.1.1.286', '1.1.1.41']	['isocitrate-homoisocitrate dehydrogenase', 'isocitrate dehydrogenase (NAD+)']	Glutathione metabolism; Microbial metabolism in diverse environments (rn00480; rn01120)
RHEA:23680	(1.0) nucleoside 5'-diphosphate(3-) + (1.0) hydron + (1.0) hydrogenphosphate <==(3.6.1.15)==> (1.0) nucleoside 5'-triphoshate(4-) + (1.0) water	['3.6.1.15']	['nucleoside-triphosphate phosphatase']
RHEA:23700	(1.0) 10-formyltetrahydrofolate(2-) + (1.0) hydron <==(3.5.4.9)==> (1.0) (6R)-5,10-methenyltetrahydrofolate + (1.0) water	['3.5.4.9']	['methenyltetrahydrofolate cyclohydrolase']	One carbon pool by folate (rn00670)
RHEA:23732	(1.0) ADP(3-) + (1.0) carbon dioxide + (1.0) isopentenyl diphosphate(3-) + (1.0) hydrogenphosphate <==(4.1.1.33)==> (1.0) (R)-5-diphosphonatomevalonate(4-) + (1.0) ATP(4-)	['4.1.1.33']	['diphosphomevalonate decarboxylase']	Terpenoid backbone biosynthesis; Biosynthesis of secondary metabolites (rn00900; rn01110)
RHEA:23768	(1.0) N-acylsphingosine + (1.0) coenzyme A(4-) + (1.0) hydron <==(2.3.1.24)==> (1.0) fatty acyl-CoA(4-) + (1.0) sphingosine(1+)	['2.3.1.24']	['sphingosine N-acyltransferase']
RHEA:23804	(1.0) N-acetyl-D-glucosamine 6-phosphate(2-) <==(5.4.2.3)==> (1.0) N-acetyl-alpha-D-glucosamine 1-phosphate(2-)	['5.4.2.3']	['phosphoacetylglucosamine mutase']
RHEA:23920	(1.0) 5-amino-1-(5-phospho-D-ribosyl)imidazole-4-carboxamide(2-) + (1.0) fumarate(2-) <==(4.3.2.2)==> (1.0) SAICAR(4-)	['4.3.2.2']	['adenylosuccinate lyase']
RHEA:23996	(1.0) nucleoside 5'-monophosphate(2-) + (1.0) diphosphate(3-) + (1.0) hydron <==(3.6.1.9)==> (1.0) nucleoside 5'-triphoshate(4-) + (1.0) water	['3.6.1.9']	['nucleotide diphosphatase']
RHEA:24040	(1.0) hydron + (1.0) NADP(3-) + (2.0) ferroheme b(2-) <==(1.6.2.4)==> (1.0) NADPH(4-) + (2.0) ferriheme b(1-)	['1.6.2.4']	['NADPH-hemoprotein reductase']
RHEA:24056	(1.0) myo-inositol + (1.0) hydrogenphosphate <==(3.1.3.25)==> (1.0) myo-inositol phosphate(2-) + (1.0) water	['3.1.3.25']	['inositol-phosphate phosphatase']
RHEA:24064	(1.0) hydron + (2.0) water + (1.0) porphobilinogen(1-) <==(4.2.1.24)==> (2.0) 5-ammoniolevulinate	['4.2.1.24']	['porphobilinogen synthase']	Porphyrin metabolism; Biosynthesis of secondary metabolites; Microbial metabolism in diverse environments (rn00860; rn01110; rn01120)
RHEA:24080	(1.0) adenosine 5'-monophosphate(2-) + (1.0) diphosphate(3-) + (1.0) hydron + (1.0) 3'-(L-tryptophyl)adenylyl(1-) group <==(6.1.1.2)==> (1.0) ATP(4-) + (1.0) L-tryptophan zwitterion + (1.0) AMP 3'-end(1-) residue	['6.1.1.2']	['tryptophan-tRNA ligase']
RHEA:24164	(1.0) L-cysteine residue_L-cysteine residue + (1.0) L-methionine (R)-S-oxide residue <==(1.8.4.12)==> (1.0) L-cystine residue + (1.0) water + (1.0) L-methionine residue	['1.8.4.12']	['peptide-methionine (R)-S-oxide reductase']
RHEA:24240	(1.0) 5'-adenylyl sulfate(2-) + (1.0) hydrogen donor <==(1.8.99.2)==> (1.0) hydrogen acceptor + (1.0) adenosine 5'-monophosphate(2-) + (2.0) hydron + (1.0) sulfite	['1.8.99.2']	['adenylyl-sulfate reductase']
RHEA:24296	(1.0) hydron + (1.0) N-carbamoyl-L-aspartate(2-) <==(3.5.2.3)==> (1.0) (S)-dihydroorotate + (1.0) water	['3.5.2.3']	['dihydroorotase']	Pyrimidine metabolism (rn00240)
RHEA:24304	(1.0) N(6)-[(R)-S(8)-ammoniomethyldihydrolipoyl]-L-lysine(1+) residue + (1.0) carbon dioxide <==(1.4.4.2)==> (1.0) N(6)-[(R)-lipoyl]-L-lysine residue + (1.0) glycine zwitterion + (1.0) hydron	['1.4.4.2']	['glycine dehydrogenase (aminomethyl-transferring)']
RHEA:24380	(1.0) (6S)-5,6,7,8-tetrahydrofolate(2-) + (1.0) hydron + (1.0) 3'-(N-formyl-L-methionyl)adenylyl(1-) group <==(2.1.2.9)==> (1.0) 10-formyltetrahydrofolate(2-) + (1.0) 3'-(L-methionyl)adenylyl zwitterionic group	['2.1.2.9']	['methionyl-tRNA formyltransferase']
RHEA:24384	(1.0) adenosine 5'-monophosphate(2-) + (1.0) diphosphate(3-) + (1.0) hydron + (1.0) L-glutamate(1-) + (1.0) NAD(1-) <==(6.3.5.1)==> (1.0) ATP(4-) + (1.0) deamido-NAD(2-) + (1.0) water + (1.0) L-glutamine zwitterion	['6.3.5.1']	['NAD+ synthase (glutamine-hydrolysing)']	Nicotinate and nicotinamide metabolism (rn00760)
RHEA:24400	(1.0) ADP(3-) + (1.0) UDP(3-) <==(2.7.4.14,2.7.4.22)==> (1.0) ATP(4-) + (1.0) uridine 5'-monophosphate(2-)	['2.7.4.14', '2.7.4.22']	['UMP/CMP kinase', 'UMP kinase']	Pyrimidine metabolism (rn00240)
RHEA:24576	(1.0) hydron + (2.0) hydrogenphosphate <==(3.6.1.1)==> (1.0) diphosphate(3-) + (1.0) water	['3.6.1.1']	['inorganic diphosphatase']
RHEA:24612	(1.0) estrone + (1.0) hydron + (1.0) NADH(2-) <==(1.1.1.62)==> (1.0) 17beta-estradiol + (1.0) NAD(1-)	['1.1.1.62']	['17beta-estradiol 17-dehydrogenase']
RHEA:24616	(1.0) estrone + (1.0) hydron + (1.0) NADPH(4-) <==(1.1.1.62)==> (1.0) 17beta-estradiol + (1.0) NADP(3-)	['1.1.1.62']	['17beta-estradiol 17-dehydrogenase']
RHEA:24624	(1.0) adenosine 5'-monophosphate(2-) + (1.0) diphosphate(3-) + (1.0) hydron + (1.0) 3'-(L-threonyl)adenylyl(1-) group <==(6.1.1.3)==> (1.0) ATP(4-) + (1.0) L-threonine zwitterion + (1.0) AMP 3'-end(1-) residue	['6.1.1.3']	['threonine-tRNA ligase']
RHEA:24923	(1.0) 2-oxobutanoate + (1.0) ammonium <==(4.4.1.1)==> (1.0) L-homoserine zwitterion	['4.4.1.1']	['cystathionine gamma-lyase']
RHEA:24931	(1.0) hydron + (1.0) hydrosulfide + (1.0) ammonium + (1.0) pyruvate <==(4.4.1.28,4.4.1.1)==> (1.0) water + (1.0) L-cysteine zwitterion	['4.4.1.1', '4.4.1.28']	['cystathionine gamma-lyase', 'L-cysteine desulfidase']
RHEA:25017	(1.0) 1-phosphatidyl-1D-myo-inositol 4,5-bisphosphate(5-) + (1.0) hydrogenphosphate <==(3.1.3.67)==> (1.0) 1-phosphatidyl-1D-myo-inositol 3,4,5-trisphosphate(7-) + (1.0) water	['3.1.3.67']	['phosphatidylinositol-3,4,5-trisphosphate 3-phosphatase']
RHEA:25094	(1.0) ADP(3-) + (1.0) dCDP(3-) <==(2.7.4.14,2.7.4.25)==> (1.0) ATP(4-) + (1.0) 2'-deoxycytosine 5'-monophosphate(2-)	['2.7.4.14', '2.7.4.25']	['UMP/CMP kinase', '(d)CMP kinase']	Pyrimidine metabolism (rn00240)
RHEA:25098	(1.0) ADP(3-) + (1.0) UTP(4-) <==(2.7.4.6)==> (1.0) ATP(4-) + (1.0) UDP(3-)	['2.7.4.6']	['nucleoside-diphosphate kinase']
RHEA:25104	(1.0) ADP(3-) + (1.0) hydron + (1.0) pyridoxamine 5'-phosphate(1-) <==(2.7.1.35)==> (1.0) ATP(4-) + (1.0) pyridoxaminium(1+)	['2.7.1.35']	['pyridoxal kinase']	Vitamin B6 metabolism (rn00750)
RHEA:25108	(1.0) ADP(3-) + (1.0) hydron + (1.0) pyridoxine 5'-phosphate(2-) <==(2.7.1.35)==> (1.0) ATP(4-) + (1.0) pyridoxine	['2.7.1.35']	['pyridoxal kinase']	Vitamin B6 metabolism (rn00750)
RHEA:25143	(1.0) 3-hydroxyanthranilate + (1.0) hydron + (1.0) L-alanine zwitterion <==(3.7.1.3)==> (1.0) 3-hydroxy-L-kynurenine zwitterion + (1.0) water	['3.7.1.3']	['kynureninase']
RHEA:25237	(1.0) ADP(3-) + (1.0) CTP(4-) <==(2.7.4.6)==> (1.0) ATP(4-) + (1.0) CDP(3-)	['2.7.4.6']	['nucleoside-diphosphate kinase']
RHEA:25245	(1.0) (R)-lactate + (1.0) glutathionate(1-) + (1.0) hydron <==(3.1.2.6)==> (1.0) (R)-S-lactoylglutathionate(1-) + (1.0) water	['3.1.2.6']	['hydroxyacylglutathione hydrolase']
RHEA:25282	(1.0) (S)-2,3-epoxysqualene + (1.0) hydron + (1.0) water + (1.0) FMN(3-) <==(1.14.14.17)==> (1.0) dioxygen + (1.0) FMNH2(2-) + (1.0) squalene	['1.14.14.17']	['squalene monooxygenase']
RHEA:25286	(1.0) 4,4-dimethyl-5alpha-cholesta-8,14,24-trien-3beta-ol + (1.0) formate + (4.0) hydron + (4.0) water + (3.0) FMN(3-) <==(1.14.14.154)==> (1.0) lanosterol + (3.0) dioxygen + (3.0) FMNH2(2-)	['1.14.14.154']	['sterol 14alpha-demethylase']
RHEA:25347	(1.0) D-tyrosine zwitterion + (1.0) AMP 3'-end(1-) residue <==(3.1.1.96)==> (1.0) 3'-(D-tyrosyl)adenylyl(1-) group + (1.0) water	['3.1.1.96']	['D-aminoacyl-tRNA deacylase']
RHEA:25576	(3.0) hydrogen peroxide + (1.0) protoporphyrin(2-) <==(1.3.3.4)==> (3.0) dioxygen + (1.0) protoporphyrinogen(2-)	['1.3.3.4']	['protoporphyrinogen oxidase']
RHEA:25948	(1.0) 1,2-diacyl-sn-glycerol 3-phosphate(2-) + (1.0) CDP(3-) + (1.0) hydron <==(2.7.1.174)==> (1.0) 1,2-diacyl-sn-glycerol + (1.0) CTP(4-)	['2.7.1.174']	['diacylglycerol kinase (CTP)']
RHEA:26152	(1.0) 6,7-dimethyl-8-(1-D-ribityl)lumazine(1-) + (1.0) hydron + (2.0) water + (1.0) hydrogenphosphate <==(2.5.1.78)==> (1.0) (2S)-2-hydroxy-3-oxobutyl phosphate(2-) + (1.0) 5-amino-6-(D-ribitylamino)uracil	['2.5.1.78']	['6,7-dimethyl-8-ribityllumazine synthase']	Riboflavin metabolism; Biosynthesis of secondary metabolites (rn00740; rn01110)
RHEA:26333	(2.0) C-terminal Gly-Gly(1-) residue + (4.0) hydron + (1.0) molybdopterin(3-) <==(2.8.1.12)==> (2.0) C-terminal N-glycylaminoethanethioic S-acid residue + (1.0) precursor Z(1-) + (1.0) water	['2.8.1.12']	['molybdopterin synthase']
RHEA:26426	(1.0) ADP(3-) + (1.0) CTP(4-) + (2.0) hydron + (1.0) L-glutamate(1-) + (1.0) hydrogenphosphate <==(6.3.4.2)==> (1.0) ATP(4-) + (1.0) water + (1.0) L-glutamine zwitterion + (1.0) UTP(4-)	['6.3.4.2']	['CTP synthase (glutamine hydrolysing)']
RHEA:26482	(1.0) diphosphate(3-) + (1.0) N(6)-dimethylallyladenine 5'-monophosphate(1-) residue <==(2.5.1.75)==> (1.0) adenosine 5'-monophosphate(1-) residue + (1.0) prenyl diphosphate(3-)	['2.5.1.75']	['tRNA dimethylallyltransferase']
RHEA:27274	(1.0) 2,5-diamino-6-(1-D-ribosylamino)pyrimidin-4(3H)-one 5'-phosphate(2-) + (1.0) hydron + (1.0) NADH(2-) <==(1.1.1.302)==> (1.0) 2,5-diamino-6-(1-D-ribitylamino)pyrimidin-4(3H)-one 5'-phosphate(2-) + (1.0) NAD(1-)	['1.1.1.302']	["2,5-diamino-6-(ribosylamino)-4(3H)-pyrimidinone 5'-phosphate reductase"]
RHEA:27278	(1.0) 2,5-diamino-6-(1-D-ribosylamino)pyrimidin-4(3H)-one 5'-phosphate(2-) + (1.0) hydron + (1.0) NADPH(4-) <==(1.1.1.302)==> (1.0) 2,5-diamino-6-(1-D-ribitylamino)pyrimidin-4(3H)-one 5'-phosphate(2-) + (1.0) NADP(3-)	['1.1.1.302']	["2,5-diamino-6-(ribosylamino)-4(3H)-pyrimidinone 5'-phosphate reductase"]
RHEA:27429	(1.0) 1,2-diacyl-sn-glycerol + (1.0) hydrogenphosphate <==(3.1.3.4)==> (1.0) 1,2-diacyl-sn-glycerol 3-phosphate(2-) + (1.0) water	['3.1.3.4']	['phosphatidate phosphatase']
RHEA:27626	(1.0) beta-D-fructofuranose 6-phosphate(2-) + (1.0) D-glyceraldehyde 3-phosphate(2-) <==(2.2.1.1)==> (1.0) D-erythrose 4-phosphate(2-) + (1.0) D-xylulose 5-phosphate(2-)	['2.2.1.1']	['transketolase']
RHEA:27670	(1.0) myo-inositol + (1.0) hydrogenphosphate <==(3.1.3.25)==> (1.0) 1D-myo-inositol 1-phosphate(2-) + (1.0) water	['3.1.3.25']	['inositol-phosphate phosphatase']
RHEA:27674	(1.0) ADP(3-) + (1.0) dATP(4-) <==(2.7.4.6)==> (1.0) ATP(4-) + (1.0) dADP(3-)	['2.7.4.6']	['nucleoside-diphosphate kinase']
RHEA:27678	(1.0) ADP(3-) + (1.0) dCTP(4-) <==(2.7.4.6)==> (1.0) ATP(4-) + (1.0) dCDP(3-)	['2.7.4.6']	['nucleoside-diphosphate kinase']
RHEA:27682	(1.0) ADP(3-) + (1.0) dTTP(4-) <==(2.7.4.6)==> (1.0) ATP(4-) + (1.0) dTDP(3-)	['2.7.4.6']	['nucleoside-diphosphate kinase']
RHEA:27686	(1.0) ADP(3-) + (1.0) GTP(4-) <==(2.7.4.6)==> (1.0) ATP(4-) + (1.0) GDP(3-)	['2.7.4.6']	['nucleoside-diphosphate kinase']
RHEA:27690	(1.0) ADP(3-) + (1.0) dGTP(4-) <==(2.7.4.6)==> (1.0) ATP(4-) + (1.0) dGDP(3-)	['2.7.4.6']	['nucleoside-diphosphate kinase']
RHEA:27762	(1.0) cytidine 5'-monophosphate(2-) + (1.0) diphosphate(3-) + (1.0) hydron <==(3.6.1.8,3.6.1.65,3.6.1.9)==> (1.0) CTP(4-) + (1.0) water	['3.6.1.65', '3.6.1.8', '3.6.1.9']	['(d)CTP diphosphatase', 'ATP diphosphatase', 'nucleotide diphosphatase']
RHEA:27774	(1.0) 5-methoxy-2-methyl-3-octaprenylhydroquinone + (1.0) hydron + (1.0) S-adenosyl-L-homocysteine zwitterion <==(2.1.1.201)==> (1.0) 6-methoxy-2-octaprenylhydroquinone + (1.0) S-adenosyl-L-methionine zwitterion	['2.1.1.201']	['2-methoxy-6-polyprenyl-1,4-benzoquinol methylase']
RHEA:27782	(1.0) 4-hydroxy-3-octaprenylbenzoate + (1.0) diphosphate(3-) <==(2.5.1.39)==> (1.0) 4-hydroxybenzoate + (1.0) all-trans-octaprenyl diphosphate(2-)	['2.5.1.39']	['4-hydroxybenzoate polyprenyltransferase']
RHEA:28026	(1.0) L-cysteine residue_L-cysteine residue + (1.0) UDP(3-) <==(1.17.4.1)==> (1.0) L-cystine residue + (1.0) dUDP(3-) + (1.0) water	['1.17.4.1']	['ribonucleoside-diphosphate reductase']
RHEA:28030	(1.0) L-cysteine residue_L-cysteine residue + (1.0) GDP(3-) <==(1.17.4.1)==> (1.0) L-cystine residue + (1.0) dGDP(3-) + (1.0) water	['1.17.4.1']	['ribonucleoside-diphosphate reductase']
RHEA:28034	(1.0) L-cysteine residue_L-cysteine residue + (1.0) ADP(3-) <==(1.17.4.1)==> (1.0) L-cystine residue + (1.0) dADP(3-) + (1.0) water	['1.17.4.1']	['ribonucleoside-diphosphate reductase']
RHEA:28038	(1.0) L-cysteine residue_L-cysteine residue + (1.0) CDP(3-) <==(1.17.4.1)==> (1.0) L-cystine residue + (1.0) dCDP(3-) + (1.0) water	['1.17.4.1']	['ribonucleoside-diphosphate reductase']
RHEA:28070	(1.0) diphosphate(3-) + (1.0) ferroheme o(2-) <==(2.5.1.141)==> (1.0) 2-trans,6-trans-farnesyl diphosphate(3-) + (1.0) water + (1.0) ferroheme b(2-)	['2.5.1.141']	['heme o synthase']
RHEA:28150	(1.0) coenzyme A(4-) + (1.0) hydron + (1.0) N(1)-acetylspermidinium(2+) <==(2.3.1.57)==> (1.0) acetyl-CoA(4-) + (1.0) spermidine(3+)	['2.3.1.57']	['diamine N-acetyltransferase']
RHEA:28270	(1.0) coenzyme A(4-) + (1.0) hydron + (1.0) N(8)-acetylspermidinium(2+) <==(2.3.1.57)==> (1.0) acetyl-CoA(4-) + (1.0) spermidine(3+)	['2.3.1.57']	['diamine N-acetyltransferase']
RHEA:28334	(1.0) 2'-deoxyadenosine 5'-monophosphate(2-) + (1.0) diphosphate(3-) + (1.0) hydron <==(3.6.1.9)==> (1.0) dATP(4-) + (1.0) water	['3.6.1.9']	['nucleotide diphosphatase']
RHEA:28342	(1.0) 2'-deoxyinosine 5'-phosphate(2-) + (1.0) diphosphate(3-) + (1.0) hydron <==(3.6.1.66,3.6.1.9)==> (1.0) dITP(4-) + (1.0) water	['3.6.1.66', '3.6.1.9']	['XTP/dITP diphosphatase', 'nucleotide diphosphatase']
RHEA:28362	(1.0) 2'-deoxyguanosine 5'-monophosphate(2-) + (1.0) diphosphate(3-) + (1.0) hydron <==(3.6.1.9)==> (1.0) dGTP(4-) + (1.0) water	['3.6.1.9']	['nucleotide diphosphatase']
RHEA:28534	(1.0) diphosphate(3-) + (1.0) dTMP(2-) + (1.0) hydron <==(3.6.1.9)==> (1.0) dTTP(4-) + (1.0) water	['3.6.1.9']	['nucleotide diphosphatase']
RHEA:28582	(1.0) ADP(3-) + (1.0) dUTP(4-) <==(2.7.4.6)==> (1.0) ATP(4-) + (1.0) dUDP(3-)	['2.7.4.6']	['nucleoside-diphosphate kinase']
RHEA:28610	(1.0) diphosphate(3-) + (1.0) hydron + (1.0) 5'-xanthylate(2-) <==(3.6.1.66,3.6.1.9)==> (1.0) water + (1.0) XTP(4-)	['3.6.1.66', '3.6.1.9']	['XTP/dITP diphosphatase', 'nucleotide diphosphatase']
RHEA:28679	(1.0) hydron + (1.0) S-adenosyl-L-homocysteine zwitterion + (1.0) ubiquinol-8 <==(2.1.1.64)==> (1.0) 3-demethylubiquinol-8 + (1.0) S-adenosyl-L-methionine zwitterion	['2.1.1.64']	['3-demethylubiquinol 3-O-methyltransferase']
RHEA:28687	(1.0) orotate + (1.0) ubiquinol-8 <==(1.3.5.2)==> (1.0) (S)-dihydroorotate + (1.0) ubiquinone-8	['1.3.5.2']	['dihydroorotate dehydrogenase (quinone)']
RHEA:28751	(1.0) glycerone phosphate(2-) + (1.0) ubiquinol-8 <==(1.1.5.3)==> (1.0) sn-glycerol 3-phosphate(2-) + (1.0) ubiquinone-8	['1.1.5.3']	['glycerol-3-phosphate dehydrogenase']
RHEA:29391	(1.0) diphosphate(3-) + (1.0) guanosine 5'-monophosphate(2-) + (1.0) hydron <==(3.6.1.8,3.6.1.9)==> (1.0) GTP(4-) + (1.0) water	['3.6.1.8', '3.6.1.9']	['ATP diphosphatase', 'nucleotide diphosphatase']
RHEA:29395	(1.0) diphosphate(3-) + (1.0) hydron + (1.0) uridine 5'-monophosphate(2-) <==(3.6.1.8,3.6.1.9)==> (1.0) water + (1.0) UTP(4-)	['3.6.1.8', '3.6.1.9']	['ATP diphosphatase', 'nucleotide diphosphatase']
RHEA:29399	(1.0) diphosphate(3-) + (1.0) hydron + (1.0) IMP(2-) <==(3.6.1.8,3.6.1.66,3.6.1.9)==> (1.0) water + (1.0) ITP(4-)	['3.6.1.66', '3.6.1.8', '3.6.1.9']	['XTP/dITP diphosphatase', 'ATP diphosphatase', 'nucleotide diphosphatase']
RHEA:29875	(1.0) hydron + (1.0) L-serine zwitterion + (1.0) sn-glycerol 3-phosphate(2-) <==(3.1.4.46)==> (1.0) water + (1.0) sn-glycero-3-phosphoserine(1-)	['3.1.4.46']	['glycerophosphodiester phosphodiesterase']
RHEA:29907	(1.0) glycerol + (1.0) hydron + (1.0) sn-glycerol 3-phosphate(2-) <==(3.1.4.46)==> (1.0) water + (1.0) sn-glycero-3-phosphoglycerol(1-)	['3.1.4.46']	['glycerophosphodiester phosphodiesterase']
RHEA:30187	(1.0) hydroquinones + (1.0) orotate <==(1.3.5.2)==> (1.0) (S)-dihydroorotate + (1.0) 1,4-benzoquinones	['1.3.5.2']	['dihydroorotate dehydrogenase (quinone)']
RHEA:30295	(1.0) GDP(3-) + (1.0) hydron + (1.0) phosphonatoenolpyruvate <==(2.7.1.40)==> (1.0) GTP(4-) + (1.0) pyruvate	['2.7.1.40']	['pyruvate kinase']
RHEA:30347	(1.0) ADP(3-) + (1.0) ITP(4-) <==(2.7.4.6)==> (1.0) ATP(4-) + (1.0) IDP(3-)	['2.7.4.6']	['nucleoside-diphosphate kinase']
RHEA:30727	(1.0) dADP(3-) + (1.0) hydron + (1.0) phosphonatoenolpyruvate <==(2.7.1.40)==> (1.0) dATP(4-) + (1.0) pyruvate	['2.7.1.40']	['pyruvate kinase']
RHEA:30735	(1.0) myo-inositol + (1.0) hydrogenphosphate <==(3.1.3.25)==> (1.0) 1D-myo-inositol 4-phosphate(2-) + (1.0) water	['3.1.3.25']	['inositol-phosphate phosphatase']
RHEA:30739	(1.0) myo-inositol + (1.0) hydrogenphosphate <==(3.1.3.25)==> (1.0) 1D-myo-inositol 3-phosphate(2-) + (1.0) water	['3.1.3.25']	['inositol-phosphate phosphatase']
RHEA:30939	(1.0) ADP(3-) + (1.0) dITP(4-) <==(2.7.4.6)==> (1.0) ATP(4-) + (1.0) 2'-deoxyinosine 5'-diphosphate(3-)	['2.7.4.6']	['nucleoside-diphosphate kinase']
RHEA:31103	(1.0) dihydrofolate(2-) + (1.0) NADP(3-) <==()==> (1.0) folate(2-) + (1.0) hydron + (1.0) NADPH(4-)	['1.5.1.3']	['dihydrofolate reductase']
RHEA:31507	(1.0) hydron + (3.0) water + (1.0) L-glutamate(1-) + (1.0) hydrogenphosphate + (1.0) pyridoxal 5'-phosphate(2-) <==(4.3.3.6)==> (1.0) aldehydo-D-ribose 5-phosphate(2-) + (1.0) D-glyceraldehyde 3-phosphate(2-) + (1.0) L-glutamine zwitterion	['4.3.3.6']	["pyridoxal 5'-phosphate synthase (glutamine hydrolysing)"]	Vitamin B6 metabolism (rn00750)
RHEA:32215	(1.0) (S)-NADHX(2-) <==(5.1.99.6)==> (1.0) (R)-NADHX(2-)	['5.1.99.6']	['NAD(P)H-hydrate epimerase']
RHEA:32227	(1.0) (S)-NADPHX(4-) <==(5.1.99.6)==> (1.0) (R)-NADPHX(4-)	['5.1.99.6']	['NAD(P)H-hydrate epimerase']
RHEA:32231	(1.0) ADP(3-) + (1.0) hydron + (1.0) NADPH(4-) + (1.0) hydrogenphosphate <==(4.2.1.93)==> (1.0) (S)-NADPHX(4-) + (1.0) ATP(4-)	['4.2.1.93']	['ATP-dependent NAD(P)H-hydrate dehydratase']
RHEA:32295	(2.0) diphosphate(3-) + (1.0) NADP(3-) + (1.0) squalene <==(2.5.1.21)==> (2.0) 2-trans,6-trans-farnesyl diphosphate(3-) + (1.0) hydron + (1.0) NADPH(4-)	['2.5.1.21']	['squalene synthase']	Steroid biosynthesis; Carotenoid biosynthesis; Sesquiterpenoid and triterpenoid biosynthesis; Biosynthesis of secondary metabolites (rn00100; rn00906; rn00909; rn01110)
RHEA:32299	(2.0) diphosphate(3-) + (1.0) NAD(1-) + (1.0) squalene <==(2.5.1.21)==> (2.0) 2-trans,6-trans-farnesyl diphosphate(3-) + (1.0) hydron + (1.0) NADH(2-)	['2.5.1.21']	['squalene synthase']	Steroid biosynthesis; Carotenoid biosynthesis; Sesquiterpenoid and triterpenoid biosynthesis; Biosynthesis of secondary metabolites (rn00100; rn00906; rn00909; rn01110)
RHEA:32675	(1.0) alpha-D-glucose + (1.0) beta-D-glucose <==(3.2.1.28)==> (1.0) alpha,alpha-trehalose + (1.0) water	['3.2.1.28']	['alpha,alpha-trehalase']	Starch and sucrose metabolism (rn00500)
RHEA:32727	(1.0) very long-chain 3-oxoacyl-CoA(4-) + (1.0) carbon dioxide + (1.0) coenzyme A(4-) <==(2.3.1.199)==> (1.0) very long-chain acyl-CoA(4-) + (1.0) hydron + (1.0) malonyl-CoA(5-)	['2.3.1.199']	['very-long-chain 3-oxoacyl-CoA synthase']
RHEA:32931	(1.0) cardiolipin(2-) + (1.0) cytidine 5'-monophosphate(2-) + (1.0) hydron <==(2.7.8.41)==> (1.0) 1,2-diacyl-sn-glycero-3-phospho-(1'-sn-glycerol)(1-) + (1.0) CDP-diacylglycerol(2-)	['2.7.8.41']	['cardiolipin synthase (CMP-forming)']	Glycerophospholipid metabolism (rn00564)
RHEA:33023	(1.0) carbon dioxide + (1.0) D-ribulose 5-phosphate(2-) + (1.0) NADH(2-) <==(1.1.1.351,1.1.1.343)==> (1.0) 6-phosphonatooxy-D-gluconate + (1.0) NAD(1-)	['1.1.1.343', '1.1.1.351']	['phosphogluconate dehydrogenase (NAD+-dependent, decarboxylating)', 'phosphogluconate dehydrogenase [NAD(P)+-dependent, decarboxylating]']
RHEA:33059	(1.0) (R)-lipoamide + (1.0) hydron + (1.0) NADH(2-) <==(1.8.1.4)==> (1.0) (R)-dihydrolipoamide + (1.0) NAD(1-)	['1.8.1.4']	['dihydrolipoyl dehydrogenase']
RHEA:33099	(1.0) coenzyme A(4-) + (1.0) hydron + (1.0) N(1)-acetylsperminium(3+) <==(2.3.1.57)==> (1.0) acetyl-CoA(4-) + (1.0) spermine(4+)	['2.3.1.57']	['diamine N-acetyltransferase']
RHEA:33151	(1.0) (R)-S(6)-acetyldihydrolipoamide + (1.0) coenzyme A(4-) <==(2.3.1.12)==> (1.0) (R)-dihydrolipoamide + (1.0) acetyl-CoA(4-)	['2.3.1.12']	['dihydrolipoyllysine-residue acetyltransferase']
RHEA:33179	(1.0) 1D-myo-inositol 1,4,5-trisphosphate(6-) + (1.0) 1,2-diacyl-sn-glycerol + (1.0) hydron <==(3.1.4.11)==> (1.0) 1-phosphatidyl-1D-myo-inositol 4,5-bisphosphate(5-) + (1.0) water	['3.1.4.11']	['phosphoinositide phospholipase C']
RHEA:33447	(1.0) 3-dehydro-4-methylzymosterol + (1.0) carbon dioxide + (1.0) NADPH(4-) <==(1.1.1.170)==> (1.0) 4beta-methylzymosterol-4alpha-carboxylate + (1.0) NADP(3-)	['1.1.1.170']	['3beta-hydroxysteroid-4alpha-carboxylate 3-dehydrogenase (decarboxylating)']
RHEA:33751	(1.0) 1,2-diacyl-sn-glycero-3-phospho-(1'-sn-glycerol)(1-) + (1.0) hydrogenphosphate <==(3.1.3.27)==> (1.0) 1-(3-sn-phosphatidyl)-sn-glycerol 3-phosphate(3-) + (1.0) water	['3.1.3.27']	['phosphatidylglycerophosphatase']
RHEA:34363	(1.0) diphosphate(3-) + (1.0) UDP-N-acetyl-alpha-D-galactosamine(2-) <==(2.7.7.83)==> (1.0) hydron + (1.0) N-acetyl-alpha-D-galactosamine 1-phosphate(2-) + (1.0) UTP(4-)	['2.7.7.83']	['UDP-N-acetylgalactosamine diphosphorylase']
RHEA:34371	(1.0) indole-3-acetate + (1.0) ammonium <==(3.5.1.4)==> (1.0) water + (1.0) indole-3-acetamide	['3.5.1.4']	['amidase']
RHEA:34407	(1.0) pppA2'p5'A2'p5'A + (2.0) diphosphate(3-) <==(2.7.7.84)==> (3.0) ATP(4-)	['2.7.7.84']	["2'-5' oligoadenylate synthase"]
RHEA:34771	(1.0) 3-oxo steroid + (1.0) carbon dioxide + (1.0) NADPH(4-) <==(1.1.1.170)==> (1.0) 3beta-hydroxysteroid-4alpha-carboxylate + (1.0) NADP(3-)	['1.1.1.170']	['3beta-hydroxysteroid-4alpha-carboxylate 3-dehydrogenase (decarboxylating)']
RHEA:34775	(1.0) 3-oxo steroid + (1.0) carbon dioxide + (1.0) NADH(2-) <==(1.1.1.418,1.1.1.170)==> (1.0) 3beta-hydroxysteroid-4alpha-carboxylate + (1.0) NAD(1-)	['1.1.1.170', '1.1.1.418']	['3beta-hydroxysteroid-4alpha-carboxylate 3-dehydrogenase (decarboxylating)', 'plant 3beta-hydroxysteroid-4alpha-carboxylate 3-dehydrogenase (decarboxylating)']
RHEA:34787	(1.0) 3-oxo steroid + (1.0) hydron + (1.0) NADPH(4-) <==(1.1.1.270)==> (1.0) 3beta-hydroxy steroid + (1.0) NADP(3-)	['1.1.1.270']	['3beta-hydroxysteroid 3-dehydrogenase']
RHEA:36175	(1.0) 1-alkyl-sn-glycerol 3-phosphate(2-) + (1.0) NADP(3-) <==(1.1.1.101)==> (1.0) 1-alkylglycerone 3-phosphate(2-) + (1.0) hydron + (1.0) NADPH(4-)	['1.1.1.101']	['acylglycerone-phosphate reductase']
RHEA:36219	(1.0) 1-(Z)-alk-1-enyl-2-acyl-sn-glycero-3-phosphate(2-) + (1.0) ethanolaminium(1+) + (1.0) hydron <==(3.1.4.4)==> (1.0) 1-(Z)-alk-1-enyl-2-acyl-sn-glycero-3-phosphoethanolamine zwitterion + (1.0) water	['3.1.4.4']	['phospholipase D']
RHEA:36231	(1.0) 1-alkyl-sn-glycero-3-phosphocholine + (1.0) fatty acid anion + (1.0) hydron <==(3.1.1.4)==> (1.0) 2-acyl-1-alkyl-sn-glycero-3-phosphocholine + (1.0) water	['3.1.1.4']	['phospholipase A2']
RHEA:36239	(1.0) 1-alkyl-2-acyl-sn-glycerol + (1.0) hydrogenphosphate <==(3.1.3.4)==> (1.0) 1-alkyl-2-acyl-sn-glycero-3-phosphate(2-) + (1.0) water	['3.1.3.4']	['phosphatidate phosphatase']
RHEA:36347	(1.0) 4-demethylwyosine 5'-monophosphate(1-) residue + (1.0) 5'-deoxyadenosine + (1.0) carbon dioxide + (1.0) water + (1.0) L-methionine zwitterion <==(4.1.3.44)==> (1.0) N(1)-methylguanosine 5'-monophosphate(1-) residue + (1.0) pyruvate + (1.0) S-adenosyl-L-methionine zwitterion	['4.1.3.44']	['tRNA 4-demethylwyosine synthase (AdoMet-dependent)']
RHEA:36379	(1.0) 4alpha-methylzymosterol + (1.0) NADP(3-) <==(1.1.1.270)==> (1.0) 3-dehydro-4alpha-methylzymosterol + (1.0) hydron + (1.0) NADPH(4-)	['1.1.1.270']	['3beta-hydroxysteroid 3-dehydrogenase']
RHEA:36403	(1.0) fatty acid anion + (1.0) cholesterol + (1.0) hydron <==(3.1.1.13)==> (1.0) cholesteryl ester + (1.0) water	['3.1.1.13']	['sterol esterase']
RHEA:36407	(1.0) diphosphate(3-) + (1.0) water + (1.0) L-threonylcarbamoyladenylate(2-) <==(2.7.7.87)==> (1.0) ATP(4-) + (1.0) hydrogencarbonate + (1.0) L-threonine zwitterion	['2.7.7.87']	['L-threonylcarbamoyladenylate synthase']
RHEA:36635	(1.0) 7-[(3S)-3-amino-3-carboxypropyl]wyosine 5'-monophosphate(1-) residue + (1.0) hydron + (1.0) S-adenosyl-L-homocysteine zwitterion <==(2.1.1.282)==> (1.0) 4-demethyl-7-(3-amino-3-carboxypropyl)wyosine 5'-monophosphate(1-) residue + (1.0) S-adenosyl-L-methionine zwitterion	['2.1.1.282']	['tRNAPhe 7-[(3-amino-3-carboxypropyl)-4-demethylwyosine37-N4]-methyltransferase']
RHEA:36683	(1.0) coenzyme A(4-) + (1.0) S-palmitoyl-L-cysteine residue <==(2.3.1.225)==> (1.0) palmitoyl-CoA(4-) + (1.0) L-cysteine residue	['2.3.1.225']	['protein S-acyltransferase']
RHEA:36783	(1.0) 2-[(3S)-3-amino-3-carboxypropyl]-L-histidine zwitterion residue + (1.0) hydron + (1.0) 5'-S-methyl-5'-thioadenosine <==(2.5.1.108)==> (1.0) L-histidine residue + (1.0) S-adenosyl-L-methionine zwitterion	['2.5.1.108']	['2-(3-amino-3-carboxypropyl)histidine synthase']
RHEA:36899	(1.0) hydron + (1.0) N(1)-methylguanosine 5'-monophosphate(1-) residue + (1.0) S-adenosyl-L-homocysteine zwitterion <==(2.1.1.228)==> (1.0) guanosine 5'-monophosphate(1-) residue + (1.0) S-adenosyl-L-methionine zwitterion	['2.1.1.228']	['tRNA (guanine37-N1)-methyltransferase']
RHEA:36903	(1.0) 7-[(3S)-(3-amino-3-methoxycarbonyl)propyl]wyosine 5'-phosphate zwitterion residue + (1.0) S-adenosyl-L-homocysteine zwitterion <==(2.1.1.290)==> (1.0) 7-[(3S)-3-amino-3-carboxypropyl]wyosine 5'-monophosphate(1-) residue + (1.0) S-adenosyl-L-methionine zwitterion	['2.1.1.290']	['tRNAPhe [7-(3-amino-3-carboxypropyl)wyosine37-O]-methyltransferase']
RHEA:37059	(1.0) adenosine 5'-monophosphate(2-) + (1.0) hydron + (1.0) N(6)-L-threonylcarbamoyladenine 5'-monophosphate(2-) residue <==(2.3.1.234)==> (1.0) adenosine 5'-monophosphate(1-) residue + (1.0) L-threonylcarbamoyladenylate(2-)	['2.3.1.234']	['N6-L-threonylcarbamoyladenine synthase']
RHEA:37119	(2.0) hydron + (1.0) S-adenosyl-L-homocysteine zwitterion + (1.0) wybutosine 5'-monophosphate(1-) residue <==(2.3.1.231)==> (1.0) 7-[(3S)-(3-amino-3-methoxycarbonyl)propyl]wyosine 5'-phosphate zwitterion residue + (1.0) carbon dioxide + (1.0) S-adenosyl-L-methionine zwitterion	['2.3.1.231']	['tRNAPhe {7-[3-amino-3-(methoxycarbonyl)propyl]wyosine37-N} methoxycarbonyltransferase']
RHEA:37459	(1.0) 1-diphospho-1D-myo-inositol 2,3,4,5,6-pentakisphosphate(13-) + (1.0) ADP(3-) <==(2.7.4.24)==> (1.0) myo-inositol hexakisphosphate(12-) + (1.0) ATP(4-)	['2.7.4.24']	['diphosphoinositol-pentakisphosphate kinase']
RHEA:37467	(1.0) 1,5-bis(diphospho)-1D-myo-inositol 2,3,4,6-tetrakisphosphate(13-) + (1.0) ADP(3-) <==(2.7.4.21)==> (1.0) 1-diphospho-1D-myo-inositol 2,3,4,5,6-pentakisphosphate(13-) + (1.0) ATP(4-) + (1.0) hydron	['2.7.4.21']	['inositol-hexakisphosphate kinase']
RHEA:38215	(1.0) 6-O-phosphonato-D-glucono-1,5-lactone(2-) + (1.0) hydron + (1.0) NADH(2-) <==(1.1.1.388,1.1.1.363)==> (1.0) D-glucopyranose 6-phosphate(2-) + (1.0) NAD(1-)	['1.1.1.363', '1.1.1.388']	['glucose-6-phosphate dehydrogenase [NAD(P)+]', 'glucose-6-phosphate dehydrogenase (NAD+)']
RHEA:38995	(1.0) 1-acyl-sn-glycerol 3-phosphate(2-) + (1.0) choline + (1.0) hydron <==(3.1.4.4)==> (1.0) 1-O-acyl-sn-glycero-3-phosphocholine + (1.0) water	['3.1.4.4']	['phospholipase D']
RHEA:40523	(1.0) hydroquinones + (1.0) fumarate(2-) <==(1.3.5.1)==> (1.0) 1,4-benzoquinones + (1.0) succinate(2-)	['1.3.5.1']	['succinate dehydrogenase']
RHEA:41732	(1.0) [(1->4)-alpha-D-glucosyl](n-1) + (1.0) alpha-D-glucose 1-phosphate(2-) <==(2.4.1.1)==> (1.0) (1->4)-alpha-D-glucan_n + (1.0) hydrogenphosphate	['2.4.1.1']	['glycogen phosphorylase']
RHEA:42032	(2.0) carbon dioxide + (2.0) formaldehyde + (1.0) L-lysinium residue + (2.0) succinate(2-) <==(1.14.11.27)==> (2.0) 2-oxoglutarate(2-) + (1.0) N(6),N(6)-dimethyl-L-lysine(1+) residue + (2.0) dioxygen	['1.14.11.27']	['[histone H3]-dimethyl-L-lysine36 demethylase']
RHEA:42312	(1.0) NADPH(4-) + (2.0) di-mu-sulfido-diiron(2+) <==(1.18.1.6)==> (1.0) hydron + (1.0) NADP(3-) + (2.0) di-mu-sulfido-diiron(1+)	['1.18.1.6']	['adrenodoxin-NADP+ reductase']
RHEA:42396	(1.0) 2'-O-methylguanosine 5'-monophosphate(1-) residue_2'-O-methylcytidine 5'-monophosphate(1-) residue + (2.0) hydron + (2.0) S-adenosyl-L-homocysteine zwitterion <==(2.1.1.205)==> (1.0) guanosine 5'-monophosphate(1-) residue_cytidine 5'-monophosphate(1-) residue + (2.0) S-adenosyl-L-methionine zwitterion	['2.1.1.205']	["tRNA (cytidine32/guanosine34-2'-O)-methyltransferase"]
RHEA:42580	(1.0) adenosine 5'-monophosphate(2-) + (1.0) diphosphate(3-) + (1.0) hydron + (1.0) 3'-(L-seryl)adenylyl(1-) group <==(6.1.1.11)==> (1.0) ATP(4-) + (1.0) L-serine zwitterion + (1.0) AMP 3'-end(1-) residue	['6.1.1.11']	['serine-tRNA ligase']
RHEA:42652	(1.0) diphthine methyl ester residue + (3.0) hydron + (4.0) S-adenosyl-L-homocysteine zwitterion <==(2.1.1.314)==> (1.0) 2-[(3S)-3-amino-3-carboxypropyl]-L-histidine zwitterion residue + (4.0) S-adenosyl-L-methionine zwitterion	['2.1.1.314']	['diphthine methyl ester synthase']
RHEA:42708	(1.0) N(7)-methylguanosine 5'-phosphate zwitterion residue + (1.0) S-adenosyl-L-homocysteine zwitterion <==(2.1.1.33)==> (1.0) guanosine 5'-monophosphate(1-) residue + (1.0) S-adenosyl-L-methionine zwitterion	['2.1.1.33']	['tRNA (guanine46-N7)-methyltransferase']
RHEA:43152	(1.0) hydron + (1.0) N(1)-methyladenosine 5'-monophosphate(1-) residue + (1.0) S-adenosyl-L-homocysteine zwitterion <==(2.1.1.220)==> (1.0) adenosine 5'-monophosphate(1-) residue + (1.0) S-adenosyl-L-methionine zwitterion	['2.1.1.220']	['tRNA (adenine58-N1)-methyltransferase']
RHEA:43156	(1.0) hydron + (1.0) N(1)-methylguanosine 5'-monophosphate(1-) residue + (1.0) S-adenosyl-L-homocysteine zwitterion <==(2.1.1.221)==> (1.0) guanosine 5'-monophosphate(1-) residue + (1.0) S-adenosyl-L-methionine zwitterion	['2.1.1.221']	['tRNA (guanine9-N1)-methyltransferase']
RHEA:43744	(1.0) adenosine 5'-monophosphate(2-) + (1.0) diphosphate(3-) + (1.0) hydron + (1.0) lysidine monophosphate zwitterion residue <==(6.3.4.19)==> (1.0) ATP(4-) + (1.0) cytidine 5'-monophosphate(1-) residue + (1.0) L-lysinium(1+)	['6.3.4.19']	['tRNAIle-lysidine synthase']
RHEA:43892	(1.0) thiol group + (1.0) L-alanine zwitterion <==(2.8.1.7)==> (1.0) H group + (1.0) L-cysteine zwitterion	['2.8.1.7']	['cysteine desulfurase']
RHEA:44152	(1.0) myo-inositol + (1.0) hydrogenphosphate <==(3.1.3.25)==> (1.0) 1D-myo-inositol 2-phosphate(2-) + (1.0) water	['3.1.3.25']	['inositol-phosphate phosphatase']
RHEA:44156	(1.0) myo-inositol + (1.0) hydrogenphosphate <==(3.1.3.25)==> (1.0) 1D-myo-inositol 5-phosphate(2-) + (1.0) water	['3.1.3.25']	['inositol-phosphate phosphatase']
RHEA:44160	(1.0) myo-inositol + (1.0) hydrogenphosphate <==(3.1.3.25)==> (1.0) 1D-myo-inositol 6-phosphate(2-) + (1.0) water	['3.1.3.25']	['inositol-phosphate phosphatase']
RHEA:44400	(1.0) hydron + (1.0) S-adenosyl-L-homocysteine zwitterion + (1.0) ubiquinol-6 <==(2.1.1.64)==> (1.0) 3-demethylubiquinol-6 + (1.0) S-adenosyl-L-methionine zwitterion	['2.1.1.64']	['3-demethylubiquinol 3-O-methyltransferase']
RHEA:44404	(1.0) hydron + (1.0) S-adenosyl-L-homocysteine zwitterion + (1.0) ubiquinol-7 <==(2.1.1.64)==> (1.0) 3-demethylubiquinol-7 + (1.0) S-adenosyl-L-methionine zwitterion	['2.1.1.64']	['3-demethylubiquinol 3-O-methyltransferase']
RHEA:44412	(1.0) hydron + (1.0) S-adenosyl-L-homocysteine zwitterion + (1.0) ubiquinol-10 <==(2.1.1.64)==> (1.0) 3-demethylubiquinol-10 + (1.0) S-adenosyl-L-methionine zwitterion	['2.1.1.64']	['3-demethylubiquinol 3-O-methyltransferase']
RHEA:44480	(1.0) 3-methoxy-4-hydroxy-5-all-trans-heptaprenylbenzoate + (1.0) hydron + (1.0) S-adenosyl-L-homocysteine zwitterion <==(2.1.1.114)==> (1.0) 3,4-dihydroxy-5-all-trans-heptaprenylbenzoate + (1.0) S-adenosyl-L-methionine zwitterion	['2.1.1.114']	['polyprenyldihydroxybenzoate methyltransferase']
RHEA:44484	(1.0) 3-methoxy-4-hydroxy-5-all-trans-octaprenylbenzoate + (1.0) hydron + (1.0) S-adenosyl-L-homocysteine zwitterion <==(2.1.1.114)==> (1.0) 3,4-dihydroxy-5-all-trans-octaprenylbenzoate + (1.0) S-adenosyl-L-methionine zwitterion	['2.1.1.114']	['polyprenyldihydroxybenzoate methyltransferase']
RHEA:44488	(1.0) 3-nonaprenyl-4-hydroxy-5-methoxybenzoate + (1.0) hydron + (1.0) S-adenosyl-L-homocysteine zwitterion <==(2.1.1.114)==> (1.0) 3-nonaprenyl-4,5-dihydroxybenzoate + (1.0) S-adenosyl-L-methionine zwitterion	['2.1.1.114']	['polyprenyldihydroxybenzoate methyltransferase']
RHEA:44492	(1.0) 3-decaprenyl-4-hydroxy-5-methoxybenzoate + (1.0) hydron + (1.0) S-adenosyl-L-homocysteine zwitterion <==(2.1.1.114)==> (1.0) 3-decaprenyl-4,5-dihydroxybenzoate + (1.0) S-adenosyl-L-methionine zwitterion	['2.1.1.114']	['polyprenyldihydroxybenzoate methyltransferase']
RHEA:44556	(1.0) 4-hydroxy-3-all-trans-hexaprenylbenzoate + (1.0) diphosphate(3-) <==(2.5.1.39)==> (1.0) 4-hydroxybenzoate + (1.0) all-trans-hexaprenyl diphosphate(3-)	['2.5.1.39']	['4-hydroxybenzoate polyprenyltransferase']
RHEA:44560	(1.0) 4-hydroxy-3-all-trans-heptaprenylbenzoate + (1.0) diphosphate(3-) <==(2.5.1.39)==> (1.0) 4-hydroxybenzoate + (1.0) all-trans-heptaprenyl diphosphate(3-)	['2.5.1.39']	['4-hydroxybenzoate polyprenyltransferase']
RHEA:44564	(1.0) 4-hydroxy-3-all-trans-decaprenylbenzoate + (1.0) diphosphate(3-) <==(2.5.1.39)==> (1.0) 4-hydroxybenzoate + (1.0) all-trans-decaprenyl diphosphate(3-)	['2.5.1.39']	['4-hydroxybenzoate polyprenyltransferase']
RHEA:44640	(1.0) 2'-deoxyribonucleoside 5'-triphosphate(4-) + (1.0) ADP(3-) <==(2.7.4.6)==> (1.0) 2'-deoxyribonucleoside 5'-diphosphate(3-) + (1.0) ATP(4-)	['2.7.4.6']	['nucleoside-diphosphate kinase']
RHEA:44644	(1.0) 2'-deoxynucleoside 5'-monophosphate(2-) + (1.0) diphosphate(3-) + (1.0) hydron <==(3.6.1.9)==> (1.0) 2'-deoxyribonucleoside 5'-triphosphate(4-) + (1.0) water	['3.6.1.9']	['nucleotide diphosphatase']
RHEA:44752	(1.0) all-trans-5-methoxy-2-methyl-3-hexaprenylhydroquinone + (1.0) hydron + (1.0) S-adenosyl-L-homocysteine zwitterion <==(2.1.1.201)==> (1.0) all-trans-6-methoxy-2-hexaprenylhydroquinone + (1.0) S-adenosyl-L-methionine zwitterion	['2.1.1.201']	['2-methoxy-6-polyprenyl-1,4-benzoquinol methylase']
RHEA:44756	(1.0) 6-methoxy-3-methyl-2-all-trans-heptaprenylhydroquinone + (1.0) hydron + (1.0) S-adenosyl-L-homocysteine zwitterion <==(2.1.1.201)==> (1.0) 2-methoxy-6-all-trans-heptaprenylhydroquinonel + (1.0) S-adenosyl-L-methionine zwitterion	['2.1.1.201']	['2-methoxy-6-polyprenyl-1,4-benzoquinol methylase']
RHEA:44760	(1.0) 2-methoxy-3-methyl-6-all-trans-nonaprenylhydroquinone + (1.0) hydron + (1.0) S-adenosyl-L-homocysteine zwitterion <==(2.1.1.201)==> (1.0) 2-methoxy-6-all-trans-nonaprenylhydroquinone + (1.0) S-adenosyl-L-methionine zwitterion	['2.1.1.201']	['2-methoxy-6-polyprenyl-1,4-benzoquinol methylase']
RHEA:44764	(1.0) 2-decaprenyl-6-methoxy-3-methylhydroquinone + (1.0) hydron + (1.0) S-adenosyl-L-homocysteine zwitterion <==(2.1.1.201)==> (1.0) 2-decaprenyl-6-methoxyhydroquinone + (1.0) S-adenosyl-L-methionine zwitterion	['2.1.1.201']	['2-methoxy-6-polyprenyl-1,4-benzoquinol methylase']
RHEA:45048	(1.0) acetate + (1.0) ammonium <==(3.5.1.4)==> (1.0) acetamide + (1.0) water	['3.5.1.4']	['amidase']
RHEA:45812	(1.0) very long-chain 2,3-trans-enoyl CoA(4-) + (1.0) water <==(4.2.1.134)==> (1.0) very long-chain (R)-3-hydroxyacyl-CoA(4-)	['4.2.1.134']	['very-long-chain (3R)-3-hydroxyacyl-CoA dehydratase']
RHEA:45948	(1.0) coenzyme A(4-) + (1.0) hydron + (1.0) N(6)-acetyl-L-lysine residue <==(2.3.1.48)==> (1.0) acetyl-CoA(4-) + (1.0) L-lysinium residue	['2.3.1.48']	['histone acetyltransferase']
RHEA:46160	(1.0) hydroquinones + (1.0) NAD(1-) <==(1.6.5.2,1.6.5.9)==> (1.0) 1,4-benzoquinones + (1.0) hydron + (1.0) NADH(2-)	['1.6.5.2', '1.6.5.9']	['NAD(P)H dehydrogenase (quinone)', 'NADH:quinone reductase (non-electrogenic)']
RHEA:46364	(1.0) N-acylphytosphingosine + (2.0) iron(3+) + (1.0) water <==(1.14.18.5)==> (1.0) N-acylsphinganine + (2.0) iron(2+) + (2.0) hydron + (1.0) dioxygen	['1.14.18.5']	['sphingolipid C4-monooxygenase']
RHEA:46520	(1.0) N-[(R)-2-hydroxyacyl]phytosphingosine + (2.0) iron(3+) + (1.0) water <==(1.14.18.6)==> (1.0) N-(1,2-saturated acyl)phytosphingosine + (2.0) iron(2+) + (2.0) hydron + (1.0) dioxygen	['1.14.18.6']	['4-hydroxysphinganine ceramide fatty acyl 2-hydroxylase']
RHEA:46544	(1.0) N-acylsphingosine + (2.0) iron(3+) + (2.0) water <==(1.14.19.17)==> (1.0) N-acylsphinganine + (2.0) iron(2+) + (2.0) hydron + (1.0) dioxygen	['1.14.19.17']	['sphingolipid 4-desaturase']
RHEA:46608	(1.0) ADP(3-) + (1.0) hydron + (1.0) O-phosphonato-L-threonine(2-) residue <==(2.7.11.12,2.7.12.1,2.7.11.22,2.7.11.24,2.7.11.11,2.7.11.17,2.7.11.1,2.7.11.25,2.7.12.2,2.7.11.21,2.7.11.13)==> (1.0) ATP(4-) + (1.0) L-threonine residue	['2.7.11.1', '2.7.11.11', '2.7.11.12', '2.7.11.13', '2.7.11.17', '2.7.11.21', '2.7.11.22', '2.7.11.24', '2.7.11.25', '2.7.12.1', '2.7.12.2']	['non-specific serine/threonine protein kinase', 'cAMP-dependent protein kinase', 'cGMP-dependent protein kinase', 'protein kinase C', 'Ca2+/calmodulin-dependent protein kinase', 'polo kinase', 'cyclin-dependent kinase', 'mitogen-activated protein kinase', 'mitogen-activated protein kinase kinase kinase', 'dual-specificity kinase', 'mitogen-activated protein kinase kinase']
RHEA:46680	(2.0) iron(2+) + (1.0) hydron + (1.0) NAD(1-) <==(1.6.2.2)==> (2.0) iron(3+) + (1.0) NADH(2-)	['1.6.2.2']	['cytochrome-b5 reductase']
RHEA:47004	(1.0) L-threonine residue + (1.0) hydrogenphosphate <==(3.1.3.16)==> (1.0) water + (1.0) O-phosphonato-L-threonine(2-) residue	['3.1.3.16']	['protein-serine/threonine phosphatase']
RHEA:47040	(1.0) 5-taurinomethyl-2-thiouridine 5'-phosphate(1-) residue + (1.0) hydrogen acceptor + (1.0) adenosine 5'-monophosphate(2-) + (1.0) diphosphate(3-) + (1.0) hydron + (1.0) L-cysteine residue <==(2.8.1.14)==> (1.0) 5-taurinomethyluridine 5'-phosphate(1-) residue + (1.0) hydrogen donor + (1.0) ATP(4-) + (1.0) 3-disulfanyl-L-alanine residue	['2.8.1.14']	['tRNA-5-taurinomethyluridine 2-sulfurtransferase']
RHEA:48108	(2.0) hydron + (1.0) N(omega),N('omega)-dimethyl-L-arginine(1+) residue + (2.0) S-adenosyl-L-homocysteine zwitterion <==(2.1.1.320)==> (1.0) L-argininium residue + (2.0) S-adenosyl-L-methionine zwitterion	['2.1.1.320']	['type II protein arginine methyltransferase']
RHEA:48544	(1.0) methyl L-leucinato group + (1.0) S-adenosyl-L-homocysteine zwitterion <==(2.1.1.233)==> (1.0) L-leucinate residue + (1.0) S-adenosyl-L-methionine zwitterion	['2.1.1.233']	['[phosphatase 2A protein]-leucine-carboxy methyltransferase']
RHEA:48548	(1.0) L-leucinate residue + (1.0) hydron + (1.0) methanol <==(3.1.1.89)==> (1.0) methyl L-leucinato group + (1.0) water	['3.1.1.89']	['protein phosphatase methylesterase-1']
RHEA:48680	(1.0) very long-chain 3-oxoacyl-CoA(4-) + (1.0) hydron + (1.0) NADPH(4-) <==(1.1.1.330)==> (1.0) very long-chain (R)-3-hydroxyacyl-CoA(4-) + (1.0) NADP(3-)	['1.1.1.330']	['very-long-chain 3-oxoacyl-CoA reductase']
RHEA:49288	(1.0) N(6)-[(R)-lipoyl]-L-lysine residue + (1.0) adenosine 5'-monophosphate(2-) + (1.0) diphosphate(3-) + (1.0) hydron <==(6.3.1.20)==> (1.0) (R)-lipoate + (1.0) ATP(4-) + (1.0) L-lysinium residue	['6.3.1.20']	['lipoate-protein ligase']
RHEA:50596	(1.0) coenzyme A(4-) + (1.0) hydron + (1.0) N-terminal N-acetyl-L-serine residue <==(2.3.1.257)==> (1.0) acetyl-CoA(4-) + (1.0) L-seriniumyl group	['2.3.1.257']	['N-terminal L-serine Nalpha-acetyltransferase NatD']
RHEA:50600	(1.0) coenzyme A(4-) + (1.0) hydron + (1.0) N-terminal N-acetyl-L-serine residue <==(2.3.1.257)==> (1.0) acetyl-CoA(4-) + (1.0) L-seriniumyl group	['2.3.1.257']	['N-terminal L-serine Nalpha-acetyltransferase NatD']
RHEA:51220	(1.0) S-(2,4-dinitrophenyl)glutathione(1-) + (1.0) chloride + (1.0) hydron <==(2.5.1.18)==> (1.0) 1-chloro-2,4-dinitrobenzene + (1.0) glutathionate(1-)	['2.5.1.18']	['glutathione transferase']
RHEA:51904	(1.0) 10-formyltetrahydrofolyl-(gamma-L-Glu)(n+1) + (1.0) ADP(3-) + (1.0) hydron + (1.0) hydrogenphosphate <==(6.3.2.17)==> (1.0) 10-formyltetrahydrofolyl-(Glu)n polyanion_n + (1.0) ATP(4-) + (1.0) L-glutamate(1-)	['6.3.2.17']	['tetrahydrofolate synthase']
RHEA:51912	(1.0) (6R)-5,10-methylenetetrahydrofolyl-(gamma-L-Glu)(n+1) + (1.0) ADP(3-) + (1.0) hydron + (1.0) hydrogenphosphate <==(6.3.2.17)==> (1.0) (6R)-5,10-methylenetetrahydrofolate poly(gamma-L-glutamate) macromolecule_n + (1.0) ATP(4-) + (1.0) L-glutamate(1-)	['6.3.2.17']	['tetrahydrofolate synthase']
RHEA:53360	(1.0) hydron + (1.0) NADPH(4-) + (1.0) uridine 5'-monophosphate(1-) residue <==(1.3.1.89)==> (1.0) 5,6-dihydrouridine 5'-monophosphate(1-) residue + (1.0) NADP(3-)	['1.3.1.89']	['tRNA-dihydrouridine47 synthase [NAD(P)+]']
RHEA:53364	(1.0) hydron + (1.0) NADH(2-) + (1.0) uridine 5'-monophosphate(1-) residue <==(1.3.1.89)==> (1.0) 5,6-dihydrouridine 5'-monophosphate(1-) residue + (1.0) NAD(1-)	['1.3.1.89']	['tRNA-dihydrouridine47 synthase [NAD(P)+]']
RHEA:53744	(1.0) glycine zwitterion + (1.0) hydron + (1.0) AMP 3'-end(1-) residue <==(3.1.1.96)==> (1.0) 3'-glycyladenylyl zwitterionic group + (1.0) water	['3.1.1.96']	['D-aminoacyl-tRNA deacylase']
RHEA:53880	(1.0) ADP(3-) + (1.0) alpha,alpha-trehalose 6-phosphate(2-) + (1.0) hydron <==(2.4.1.347)==> (1.0) ADP alpha-D-glucoside(2-) + (1.0) D-glucopyranose 6-phosphate(2-)	['2.4.1.347']	['alpha,alpha-trehalose-phosphate synthase (ADP-forming)']
RHEA:53904	(1.0) ADP(3-) + (1.0) hydron + (1.0) O-phosphonato-L-threonine(2-) residue <==(2.7.11.26)==> (1.0) ATP(4-) + (1.0) L-threonine residue	['2.7.11.26']	['tau-protein kinase']
RHEA:53988	(1.0) L-threonine residue + (1.0) hydrogenphosphate <==(3.1.3.53)==> (1.0) water + (1.0) O-phosphonato-L-threonine(2-) residue	['3.1.3.53']	['[myosin-light-chain] phosphatase']
RHEA:54028	(1.0) Delta(14) steroid + (1.0) formate + (4.0) hydron + (4.0) water + (3.0) FMN(3-) <==(1.14.14.154)==> (1.0) 14alpha-methyl steroid + (3.0) dioxygen + (3.0) FMNH2(2-)	['1.14.14.154']	['sterol 14alpha-demethylase']
RHEA:54448	(1.0) AMP 3'-end(1-) residue + (1.0) N-acyl-L-alpha-amino acid anion + (1.0) hydron <==(3.1.1.29)==> (1.0) 3'-end 3'-(N-acyl-L-alpha-aminoacyl)adenylyl(1-) residue + (1.0) water	['3.1.1.29']	['aminoacyl-tRNA hydrolase']
RHEA:54564	(1.0) 5'-end GMP-ribonucleotide(3-) residue + (1.0) adenosine 5'-monophosphate(2-) + (2.0) diphosphate(3-) + (1.0) hydron <==(2.7.7.79)==> (1.0) 5'-end ribonucleotide(2-) residue + (1.0) ATP(4-) + (1.0) GTP(4-) + (1.0) water	['2.7.7.79']	['tRNAHis guanylyltransferase']
RHEA:54728	(1.0) malonyl-CoA(5-) + (1.0) biotinyl-L-lysine residue <==(2.1.3.15)==> (1.0) acetyl-CoA(4-) + (1.0) carboxybiotinyl-L-lysine(1-) residue	['2.1.3.15']	['acetyl-CoA carboxytransferase']
RHEA:55220	(1.0) 3beta-hydroxy-4beta-methyl-5alpha-cholest-7-ene-4alpha-carboxylate + (6.0) iron(3+) + (4.0) water <==(1.14.18.9)==> (1.0) 4,4-dimethyl-5alpha-cholest-7-en-3beta-ol + (6.0) iron(2+) + (5.0) hydron + (3.0) dioxygen	['1.14.18.9']	['4alpha-methylsterol monooxygenase']
RHEA:55808	(1.0) phytoceramide + (2.0) iron(3+) + (1.0) water <==(1.14.18.5)==> (1.0) dihydroceramide + (2.0) iron(2+) + (2.0) hydron + (1.0) dioxygen	['1.14.18.5']	['sphingolipid C4-monooxygenase']
RHEA:56000	(1.0) beta-D-glucose + (1.0) N(4)-[alpha-D-Man-(1->2)-alpha-D-Man-(1->2)-alpha-D-Man-(1->3)-[alpha-D-Man-(1->2)-alpha-D-Man-(1->3)-[alpha-D-Man-(1->2)-alpha-D-Man-(1->6)]-alpha-D-Man-(1->6)]-beta-D-Man-(1->4)-beta-D-GlcNAc-(1->4)-beta-D-GlcNAc]-L-Asn residue <==(3.2.1.207)==> (1.0) water + (1.0) N-{alpha-Glc-(1->3)-alpha-Man-(1->2)-alpha-Man-(1->2)-alpha-Man-(1->3)-[alpha-Man-(1->2)-alpha-Man-(1-…	['3.2.1.207']	['mannosyl-oligosaccharide alpha-1,3-glucosidase']
RHEA:56004	(1.0) beta-D-mannose + (1.0) N(4)-{alpha-D-Manp-(1->2)-alpha-D-Manp-(1->2)-alpha-D-Manp-(1->3)-[alpha-D-Manp-(1->3)-[alpha-D-Manp-(1->2)-alpha-D-Manp-(1->6)]-alpha-D-Manp-(1->6)]-beta-D-Manp-(1->4)-beta-D-GlcpNAc-(1->4)-beta-D-GlcpNAc}-Asn residue <==(3.2.1.209)==> (1.0) water + (1.0) N(4)-[alpha-D-Man-(1->2)-alpha-D-Man-(1->2)-alpha-D-Man-(1->3)-[alpha-D-Man-(1->2)-alpha-D-Man-(1->3)-[alpha-D-Ma…	['3.2.1.209']	['endoplasmic reticulum Man9GlcNAc2 1,2-alpha-mannosidase']
RHEA:56752	(1.0) Delta(14) steroid + (1.0) formate + (4.0) water + (6.0) di-mu-sulfido-diiron(2+) <==(1.14.15.36)==> (1.0) 14alpha-methyl steroid + (5.0) hydron + (3.0) dioxygen + (6.0) di-mu-sulfido-diiron(1+)	['1.14.15.36']	['sterol 14alpha-demethylase (ferredoxin)']
RHEA:56948	(1.0) hydron + (1.0) phosphonatoenolpyruvate + (1.0) UDP(3-) <==(2.7.1.40)==> (1.0) pyruvate + (1.0) UTP(4-)	['2.7.1.40']	['pyruvate kinase']
RHEA:56952	(1.0) CDP(3-) + (1.0) hydron + (1.0) phosphonatoenolpyruvate <==(2.7.1.40)==> (1.0) CTP(4-) + (1.0) pyruvate	['2.7.1.40']	['pyruvate kinase']
RHEA:56956	(1.0) hydron + (1.0) IDP(3-) + (1.0) phosphonatoenolpyruvate <==(2.7.1.40)==> (1.0) ITP(4-) + (1.0) pyruvate	['2.7.1.40']	['pyruvate kinase']
RHEA:57720	(1.0) ADP(3-) + (5.0) hydron + (1.0) hydrogenphosphate <==(7.1.2.2)==> (1.0) ATP(4-) + (4.0) hydron + (1.0) water	['7.1.2.2']	['H+-transporting two-sector ATPase']
RHEA:58156	(1.0) ADP(3-) + (1.0) hydron + (4.0) sodium(1+) + (1.0) hydrogenphosphate <==(7.2.2.1)==> (1.0) ATP(4-) + (1.0) water + (4.0) sodium(1+)	['7.2.2.1']	['Na+-transporting two-sector ATPase']
RHEA:58196	(1.0) acetate + (1.0) L-lysinium residue <==(3.5.1.98)==> (1.0) water + (1.0) N(6)-acetyl-L-lysine residue	['3.5.1.98']	['histone deacetylase']
RHEA:59012	(1.0) 24-methylenecycloartanol + (1.0) hydron + (1.0) S-adenosyl-L-homocysteine zwitterion <==(2.1.1.41)==> (1.0) cycloartenol + (1.0) S-adenosyl-L-methionine zwitterion	['2.1.1.41']	['sterol 24-C-methyltransferase']
RHEA:60200	(2.0) carbon dioxide + (2.0) formaldehyde + (1.0) N(6)-methyl-L-lysinium residue + (2.0) succinate(2-) <==(1.14.11.66)==> (2.0) 2-oxoglutarate(2-) + (1.0) N(6),N(6),N(6)-trimethyl-L-lysine residue + (2.0) dioxygen	['1.14.11.66']	['[histone H3]-trimethyl-L-lysine9 demethylase']
RHEA:60260	(3.0) hydron + (1.0) N(6),N(6),N(6)-trimethyl-L-lysine residue + (3.0) S-adenosyl-L-homocysteine zwitterion <==(2.1.1.354)==> (1.0) L-lysinium residue + (3.0) S-adenosyl-L-methionine zwitterion	['2.1.1.354']	['[histone H3]-lysine4 N-trimethyltransferase']
RHEA:60828	(1.0) 5'-end diphospho-adenosine(3-) residue + (1.0) hydron + (1.0) hydrogenphosphate <==(3.1.3.33)==> (1.0) 5'-end triphospho-adenosine(4-) residue + (1.0) water	['3.1.3.33']	["polynucleotide 5'-phosphatase"]
RHEA:60832	(1.0) 5'-end diphospho-guanosine(3-) residue + (1.0) hydron + (1.0) hydrogenphosphate <==(3.1.3.33)==> (1.0) 5'-end triphospho-guanosine(4-) residue + (1.0) water	['3.1.3.33']	["polynucleotide 5'-phosphatase"]
RHEA:64532	(1.0) N-[(R)-2-hydroxy-very-long-chain fatty acyl]-(R)-4-hydroxysphingoid base + (2.0) iron(3+) + (1.0) water <==(1.14.18.6)==> (1.0) N-(1,2-saturated very-long-chain fatty acyl)-(R)-4-hydroxysphingoid base + (2.0) iron(2+) + (2.0) hydron + (1.0) dioxygen	['1.14.18.6']	['4-hydroxysphinganine ceramide fatty acyl 2-hydroxylase']
RHEA:64596	(1.0) alpha-D-mannosyl-(1<->6)-1D-myo-inositol-1-phospho-N-[(R)-2-hydroxy-very-long-chain fatty acyl]-(R)-4-hydroxysphingoid base(1-) + (1.0) GDP(3-) + (1.0) hydron <==(2.4.1.370)==> (1.0) 1D-myo-inositol-1-phospho-N-[(R)-2-hydroxy-very-long-chain fatty acyl]-(R)-4-hydroxysphingoid base(1-) + (1.0) GDP-alpha-D-mannose(2-)	['2.4.1.370']	['inositol phosphorylceramide mannosyltransferase']
RHEA:66592	(1.0) 3'-end deoxyribonucleotide 2,3-dehydro-2,3-deoxyribose phosphate(2-) residue + (1.0) 5'-end 2'-deoxyribonucleotide(2-) residue + (1.0) hydron <==(4.2.99.18)==> (1.0) deoxyribonucleotide-(2'-deoxyribose)-deoxyribonucleotide residue(3-)	['4.2.99.18']	['DNA-(apurinic or apyrimidinic site) lyase']
RHEA:67008	(1.0) 5'-(N(7)-methyl 5'-triphosphoguanosine)-ribonucleoside(2-) residue + (1.0) S-adenosyl-L-homocysteine zwitterion <==(2.1.1.56)==> (1.0) 5'-(5'-triphosphoguanosine)-(ribonucleotide)(3-) residue + (1.0) S-adenosyl-L-methionine zwitterion	['2.1.1.56']	['mRNA (guanine-N7)-methyltransferase']
RHEA:67012	(1.0) 5'-(5'-triphosphoguanosine)-(ribonucleotide)(3-) residue + (1.0) diphosphate(3-) <==(2.7.7.50)==> (1.0) 5'-end ribonucleoside 5'-diphosphate(3-) residue + (1.0) GTP(4-) + (1.0) hydron	['2.7.7.50']	['mRNA guanylyltransferase']
RHEA:67656	(2.0) iron(2+) + (1.0) hydron + (1.0) NADP(3-) <==(1.6.2.4)==> (2.0) iron(3+) + (1.0) NADPH(4-)	['1.6.2.4']	['NADPH-hemoprotein reductase']
RHEA:69791	(1.0) D-phenylalanine zwitterion + (1.0) hydron + (1.0) AMP 3'-end(1-) residue <==(3.1.1.96)==> (1.0) 3'-(D-phenylalanyl)adenylyl zwitterion group + (1.0) water	['3.1.1.96']	['D-aminoacyl-tRNA deacylase']
RHEA:69795	(1.0) D-aspartate(1-) + (1.0) hydron + (1.0) AMP 3'-end(1-) residue <==(3.1.1.96)==> (1.0) 3'-(D-aspartyl)adenylyl(1-) group + (1.0) water	['3.1.1.96']	['D-aminoacyl-tRNA deacylase']
RHEA:69799	(1.0) D-tryptophan zwitterion + (1.0) AMP 3'-end(1-) residue <==(3.1.1.96)==> (1.0) 3'-(D-tryptophyl)adenylyl(1-) group + (1.0) water	['3.1.1.96']	['D-aminoacyl-tRNA deacylase']
RNA	(1.25) ATP(4-) + (0.810540855) adenosine 5'-monophosphate(2-) + (0.768483119) guanosine 5'-monophosphate(2-) + (0.636272174) cytidine 5'-monophosphate(2-) + (0.893972522) uridine 5'-monophosphate(2-) <==()==> (1.0) RNA + (1.25) ADP(3-) + (1.25) hydrogenphosphate
SCER:2_4_1_18	(1.0) (1->4)-alpha-D-glucan_n <==()==> (1.0) water + (1.0) starch	['2.4.1.18']	['1,4-alpha-glucan branching enzyme']	Starch and sucrose metabolism (rn00500)
SCER:3_2_1_39_3_2_1_58	(1.0) (1->3)-beta-D-glucan_n + (1.0) water <==()==> (1.0) D-glucopyranose	['3.2.1.39','3.2.1.58']	['glucan endo-1,3-beta-D-glucosidase; glucan 1,3-beta-glucosidase']	Starch and sucrose metabolism (rn00500)
Small molecules	(0.155266759) 1,4-butanediammonium + (0.573279638) spermidine(3+) + (0.004845619) spermine(4+) + (0.041380161) acetyl-CoA(4-) + (0.043658475) coenzyme A(4-) + (0.038644341) succinyl-CoA(5-) + (0.039283115) malonyl-CoA(5-) + (0.050320755) NAD(1-) + (0.045021853) NADP(3-) + (0.050244305) NADH(2-) + (0.044960647) NADPH(4-) + (0.036065727) ditrans,polycis-undecaprenyl diphosphate(3-) + (0.070707846) …
Sterols	(2.02741143) cholesterol + (0.005200208) desmosterol + (0.015515904) 5alpha-cholest-7-en-3beta-ol + (0.092338408) campesterol + (0.03900156) cholest-5-en-3-one + (0.112303469) fungisterol + (0.050639016) sitosterol + (0.002343567) lanosterol <==()==> (1.0) Sterols

## Sheet: Table E. Gene-EC
Table E. Gene - EC number associations
P. murina gene name	EC number	Source
PNEG_00025	1.1.1.169	Blast
PNEG_02442	1.1.1.205	Brenda Uniprot Blast Manual curation
PNEG_02355	1.1.1.25	Uniprot Pfam Manual curation
PNEG_00469	1.1.1.25	Uniprot Pfam Manual curation
PNEG_00919	1.1.1.302	Uniprot
PNEG_00887	1.1.1.330	Uniprot Manual curation
PNEG_02436	1.1.1.34	Brenda Uniprot Pfam Manual curation
PNEG_02625	1.1.1.37	Uniprot Manual curation
PNEG_01687	1.1.1.41	Blast Manual curation
PNEG_01688	1.1.1.41	Blast Manual curation
PNEG_00953	1.1.1.44	Uniprot Manual curation
PNEG_00008	1.1.1.49	Brenda Uniprot Manual curation
PNEG_03324	1.1.5.3	Uniprot Manual curation
PNEG_04250	1.10.2.2	Blast Pfam
PNEG_00494	1.10.2.2	Blast Pfam
PNEG_03140	1.10.2.2	Blast Pfam
PNEG_02221	1.10.2.2	Blast Pfam
PNEG_02412	1.10.2.2	Blast Pfam
PNEG_02847	1.10.2.2	Blast Pfam
PNEG_02997	1.10.2.2	Blast Pfam
PNEG_03454	1.10.2.2	Blast Pfam
PNEG_00882	1.10.2.2	Blast Pfam
PNEG_01092	1.10.2.2	Blast Pfam
PNEG_01433	1.10.2.2	Blast Pfam
PNEG_01105	1.10.2.2	Blast Pfam
PNEG_01646	1.10.2.2	Blast Pfam
PNEG_01848	1.10.2.2	Blast Pfam
PNEG_01933	1.10.2.2	Blast Pfam
PNEG_01966	1.10.2.2	Blast Pfam
PNEG_00915	1.11.1.-	Uniprot
PNEG_00385	1.12.7.2	Blast Pfam
PNEG_02071	1.12.7.2	Blast Pfam
PNEG_02725	1.12.7.2	Blast Pfam
PNEG_00161	1.13.11.6	Uniprot Pfam
PNEG_00799	1.14.11.27	Uniprot Pfam
PNEG_02571	1.14.11.27	Uniprot Pfam
PNEG_03606	1.14.11.27	Uniprot Pfam
PNEG_01507	1.14.11.27	Uniprot Pfam
PNEG_00016	1.14.11.27	Uniprot Pfam
PNEG_01135	1.14.11.27	Uniprot Pfam
PNEG_01732	1.14.11.27	Uniprot Pfam
PNEG_02571	1.14.11.66	Uniprot
PNEG_00394	1.14.13.-	Uniprot
PNEG_00819	1.14.13.9	Uniprot Pfam
PNEG_02729	1.14.13.9	Uniprot Pfam
PNEG_02760	1.14.13.9	Uniprot Pfam
PNEG_01754	1.14.13.9	Uniprot Pfam
PNEG_01821	1.14.13.9	Uniprot Pfam
PNEG_01766	1.14.14.17	Brenda Uniprot Manual curation
PNEG_01960	1.14.19.1	Uniprot Manual curation
PNEG_00618	1.14.19.17	Uniprot
PNEG_03501	1.14.99.29	Uniprot
PNEG_00662	1.14.99.60	Uniprot
PNEG_01707	1.15.1.1	Brenda Uniprot Blast Pfam
PNEG_01094	1.15.1.1	Brenda Uniprot Blast Pfam
PNEG_02025	1.16.3.1	Brenda Uniprot
PNEG_03325	1.17.4.1	Uniprot Blast Manual curation
PNEG_01610	1.17.4.1	Uniprot Blast Manual curation
PNEG_01821	1.18.1.-	Uniprot
PNEG_02636	1.18.1.6	Uniprot
PNEG_01876	1.2.1.12	Uniprot Blast Manual curation
PNEG_00344	1.2.4.1	Uniprot Blast Pfam Manual curation
PNEG_02805	1.2.4.1	Uniprot Blast Pfam Manual curation
PNEG_03191	1.2.4.1	Uniprot Blast Pfam Manual curation
PNEG_03283	1.2.4.1	Uniprot Blast Pfam Manual curation
PNEG_01248	1.2.4.1	Uniprot Blast Pfam Manual curation
PNEG_01702	1.2.4.1	Uniprot Blast Pfam Manual curation
PNEG_02238	1.3.1.-	Uniprot
PNEG_03536	1.3.1.71	Brenda Pfam Manual curation
PNEG_01240	1.3.1.71	Brenda Pfam Manual curation
PNEG_00396	1.3.1.74	Blast Pfam
PNEG_00426	1.3.1.74	Blast Pfam
PNEG_02494	1.3.1.74	Blast Pfam
PNEG_02587	1.3.1.74	Blast Pfam
PNEG_02130	1.3.1.74	Blast Pfam
PNEG_02134	1.3.1.74	Blast Pfam
PNEG_02275	1.3.1.74	Blast Pfam
PNEG_02277	1.3.1.74	Blast Pfam
PNEG_03019	1.3.1.74	Blast Pfam
PNEG_03347	1.3.1.74	Blast Pfam
PNEG_03406	1.3.1.74	Blast Pfam
PNEG_03441	1.3.1.74	Blast Pfam
PNEG_00600	1.3.1.74	Blast Pfam
PNEG_00851	1.3.1.74	Blast Pfam
PNEG_00872	1.3.1.74	Blast Pfam
PNEG_00943	1.3.1.74	Blast Pfam
PNEG_00973	1.3.1.74	Blast Pfam
PNEG_02621	1.3.1.74	Blast Pfam
PNEG_02802	1.3.1.74	Blast Pfam
PNEG_01850	1.3.1.74	Blast Pfam
PNEG_01957	1.3.1.74	Blast Pfam
PNEG_01027	1.3.1.89	Uniprot
PNEG_01187	1.3.1.94	Uniprot Manual curation
PNEG_03517	1.3.3.3	Uniprot Pfam
PNEG_00139	1.3.3.3	Uniprot Pfam
PNEG_02363	1.3.3.4	Uniprot
PNEG_00097	1.3.5.1	Brenda Uniprot Blast Pfam Manual curation
PNEG_01289	1.3.5.1	Brenda Uniprot Blast Pfam Manual curation
PNEG_00139	1.3.5.2	Brenda Uniprot Pfam Manual curation
PNEG_00097	1.3.5.2	Brenda Uniprot Pfam Manual curation
PNEG_00964	1.4.1.2	Brenda Uniprot Manual curation
PNEG_03506	1.4.3.5	Uniprot Pfam
PNEG_02023	1.4.4.2	Uniprot Blast Pfam Manual curation
PNEG_00489	1.4.4.2	Uniprot Blast Pfam Manual curation
PNEG_00209	1.5.1.3	Brenda Uniprot Blast Manual curation
PNEG_01815	1.5.1.5	Uniprot
PNEG_00884	1.6.2.2	Brenda Uniprot
PNEG_01290	1.6.2.2	Brenda Uniprot
PNEG_02515	1.6.2.2	Brenda Uniprot
PNEG_02760	1.6.2.4	Uniprot Pfam
PNEG_02729	1.6.2.4	Uniprot Pfam
PNEG_03227	1.6.3.1	Brenda Pfam
PNEG_03088	1.6.3.1	Brenda Pfam
PNEG_00917	1.6.3.1	Brenda Pfam
PNEG_04340	1.6.5.11	Blast Pfam
PNEG_00385	1.6.5.11	Blast Pfam
PNEG_00374	1.6.5.3	Blast Pfam
PNEG_00461	1.6.5.3	Blast Pfam
PNEG_03234	1.6.5.3	Blast Pfam
PNEG_02173	1.6.5.3	Blast Pfam
PNEG_02907	1.6.5.3	Blast Pfam
PNEG_00694	1.6.5.3	Blast Pfam
PNEG_01495	1.6.5.3	Blast Pfam
PNEG_01584	1.6.5.3	Blast Pfam
PNEG_02674	1.6.5.3	Blast Pfam
PNEG_00385	1.6.5.3	Blast Pfam
PNEG_02725	1.6.5.3	Blast Pfam
PNEG_01698	1.6.5.3	Blast Pfam
PNEG_00954	1.6.5.3	Blast Pfam
PNEG_02173	1.6.99.3	Blast Pfam Manual curation
PNEG_01698	1.6.99.3	Blast Pfam Manual curation
PNEG_02725	1.6.99.3	Blast Pfam Manual curation
PNEG_00954	1.6.99.3	Blast Pfam Manual curation
PNEG_00385	1.6.99.3	Blast Pfam Manual curation
PNEG_01698	1.6.99.5	Blast
PNEG_03259	1.7.1.3	Blast
PNEG_03167	1.8.1.4	Uniprot Manual curation
PNEG_00130	1.8.1.9	Brenda Uniprot Blast
PNEG_03242	1.8.3.2	Uniprot Pfam
PNEG_02013	1.8.3.2	Uniprot Pfam
PNEG_00362	1.8.4.12	Uniprot
PNEG_01610	1.8.99.2	Brenda Pfam
PNEG_00545	1.9.3.1	Blast Pfam
PNEG_03174	1.9.3.1	Blast Pfam
PNEG_02456	1.9.3.1	Blast Pfam
PNEG_00692	1.9.3.1	Blast Pfam
PNEG_00890	1.9.3.1	Blast Pfam
PNEG_01491	1.9.3.1	Blast Pfam
PNEG_01814	1.9.3.1	Blast Pfam
PNEG_01945	1.9.3.1	Blast Pfam
PNEG_00246	2.1.1.-	Uniprot Blast
PNEG_00828	2.1.1.-	Uniprot Blast
PNEG_01202	2.1.1.-	Uniprot Blast
PNEG_01611	2.1.1.-	Uniprot Blast
PNEG_02223	2.1.1.-	Uniprot Blast
PNEG_02773	2.1.1.-	Uniprot Blast
PNEG_03158	2.1.1.-	Uniprot Blast
PNEG_03364	2.1.1.-	Uniprot Blast
PNEG_01695	2.1.1.114	Uniprot Pfam Manual curation
PNEG_02773	2.1.1.114	Uniprot Pfam Manual curation
PNEG_03394	2.1.1.201	Uniprot Pfam
PNEG_02249	2.1.1.201	Uniprot Pfam
PNEG_03531	2.1.1.201	Uniprot Pfam
PNEG_03567	2.1.1.201	Uniprot Pfam
PNEG_00209	2.1.1.201	Uniprot Pfam
PNEG_01202	2.1.1.201	Uniprot Pfam
PNEG_02662	2.1.1.201	Uniprot Pfam
PNEG_01786	2.1.1.201	Uniprot Pfam
PNEG_02090	2.1.1.205	Uniprot
PNEG_01467	2.1.1.220	Uniprot
PNEG_03041	2.1.1.221	Uniprot Pfam
PNEG_01467	2.1.1.221	Uniprot Pfam
PNEG_02819	2.1.1.228	Uniprot
PNEG_03318	2.1.1.233	Uniprot
PNEG_01112	2.1.1.282	Uniprot
PNEG_00309	2.1.1.290	Uniprot
PNEG_02196	2.1.1.314	Uniprot
PNEG_00441	2.1.1.320	Uniprot
PNEG_01759	2.1.1.320	Uniprot
PNEG_02249	2.1.1.33	Uniprot
PNEG_02650	2.1.1.354	Uniprot
PNEG_00360	2.1.1.37	Brenda Pfam
PNEG_02378	2.1.1.37	Brenda Pfam
PNEG_00005	2.1.1.37	Brenda Pfam
PNEG_01786	2.1.1.41	Brenda Uniprot Manual curation
PNEG_03567	2.1.1.45	Brenda Uniprot Manual curation
PNEG_02068	2.1.1.56	Uniprot
PNEG_01695	2.1.1.64	Uniprot Pfam
PNEG_00835	2.1.1.64	Uniprot Pfam
PNEG_01910	2.1.2.1	Uniprot Blast Manual curation
PNEG_00816	2.1.2.1	Uniprot Blast Manual curation
PNEG_00020	2.1.2.10	Uniprot Pfam Manual curation
PNEG_02863	2.1.2.10	Uniprot Pfam Manual curation
PNEG_02726	2.1.2.10	Uniprot Pfam Manual curation
PNEG_02032	2.1.2.10	Uniprot Pfam Manual curation
PNEG_02233	2.1.2.2	Brenda Uniprot Manual curation
PNEG_02863	2.1.2.3	Brenda Uniprot Manual curation
PNEG_01558	2.1.2.9	Uniprot
PNEG_02726	2.1.3.2	Uniprot Manual curation
PNEG_03137	2.2.1.1	Uniprot Manual curation
PNEG_00788	2.3.-.-	Uniprot Manual curation
PNEG_00425	2.3.1.-	Uniprot Manual curation
PNEG_01005	2.3.1.-	Uniprot Manual curation
PNEG_03191	2.3.1.12	Uniprot Manual curation
PNEG_00681	2.3.1.181	Uniprot
PNEG_01492	2.3.1.199	Uniprot Manual curation
PNEG_01632	2.3.1.225	Uniprot Pfam
PNEG_01777	2.3.1.225	Uniprot Pfam
PNEG_01797	2.3.1.225	Uniprot Pfam
PNEG_03106	2.3.1.225	Uniprot Pfam
PNEG_00309	2.3.1.231	Uniprot Pfam
PNEG_03318	2.3.1.231	Uniprot Pfam
PNEG_03073	2.3.1.234	Uniprot Pfam
PNEG_03278	2.3.1.234	Uniprot Pfam
PNEG_02912	2.3.1.234	Uniprot Pfam
PNEG_01736	2.3.1.234	Uniprot Pfam
PNEG_03127	2.3.1.257	Uniprot
PNEG_02380	2.3.1.32	Brenda Pfam
PNEG_01347	2.3.1.37	Uniprot
PNEG_00568	2.3.1.4	Uniprot Manual curation
PNEG_01051	2.3.1.48	Brenda Uniprot Blast Pfam
PNEG_01538	2.3.1.48	Brenda Uniprot Blast Pfam
PNEG_01736	2.3.1.48	Brenda Uniprot Blast Pfam
PNEG_02796	2.3.1.48	Brenda Uniprot Blast Pfam
PNEG_02912	2.3.1.48	Brenda Uniprot Blast Pfam
PNEG_03278	2.3.1.48	Brenda Uniprot Blast Pfam
PNEG_02353	2.3.1.48	Brenda Uniprot Blast Pfam
PNEG_03052	2.3.1.48	Brenda Uniprot Blast Pfam
PNEG_03545	2.3.1.48	Brenda Uniprot Blast Pfam
PNEG_02751	2.3.1.48	Brenda Uniprot Blast Pfam
PNEG_01005	2.3.1.48	Brenda Uniprot Blast Pfam
PNEG_03283	2.3.1.61	Uniprot Manual curation
PNEG_03106	2.3.1.97	Brenda Uniprot
PNEG_03497	2.3.2.23	Blast
PNEG_02338	2.3.2.23	Blast
PNEG_03270	2.3.2.23	Blast
PNEG_02002	2.3.2.26	Uniprot
PNEG_02487	2.3.2.26	Uniprot
PNEG_00259	2.3.2.27	Uniprot
PNEG_00506	2.3.2.27	Uniprot
PNEG_00665	2.3.2.27	Uniprot
PNEG_00713	2.3.2.27	Uniprot
PNEG_00745	2.3.2.27	Uniprot
PNEG_01576	2.3.2.27	Uniprot
PNEG_02181	2.3.2.27	Uniprot
PNEG_02935	2.3.2.27	Uniprot
PNEG_00540	2.3.2.8	Uniprot
PNEG_02570	2.3.3.1	Blast Manual curation
PNEG_03342	2.3.3.10	Brenda Uniprot Pfam Manual curation
PNEG_02570	2.3.3.16	Blast Pfam
PNEG_02734	2.3.3.16	Blast Pfam
PNEG_02733	2.3.3.8	Uniprot Blast
PNEG_02734	2.3.3.8	Uniprot Blast
PNEG_00045	2.4.1.-	Uniprot Manual curation
PNEG_00122	2.4.1.-	Uniprot Manual curation
PNEG_00226	2.4.1.-	Uniprot Manual curation
PNEG_00384	2.4.1.-	Uniprot Manual curation
PNEG_01063	2.4.1.-	Uniprot Manual curation
PNEG_01458	2.4.1.-	Uniprot Manual curation
PNEG_01844	2.4.1.-	Uniprot Manual curation
PNEG_02327	2.4.1.-	Uniprot Manual curation
PNEG_02347	2.4.1.-	Uniprot Manual curation
PNEG_03181	2.4.1.-	Uniprot Manual curation
PNEG_02627	2.4.1.1	Uniprot Pfam Manual curation
PNEG_00384	2.4.1.1	Uniprot Pfam Manual curation
PNEG_03192	2.4.1.1	Uniprot Pfam Manual curation
PNEG_03243	2.4.1.1	Uniprot Pfam Manual curation
PNEG_03259	2.4.1.1	Uniprot Pfam Manual curation
PNEG_02268	2.4.1.1	Uniprot Pfam Manual curation
PNEG_02327	2.4.1.1	Uniprot Pfam Manual curation
PNEG_02334	2.4.1.1	Uniprot Pfam Manual curation
PNEG_02347	2.4.1.1	Uniprot Pfam Manual curation
PNEG_03510	2.4.1.1	Uniprot Pfam Manual curation
PNEG_03440	2.4.1.1	Uniprot Pfam Manual curation
PNEG_00766	2.4.1.1	Uniprot Pfam Manual curation
PNEG_00837	2.4.1.1	Uniprot Pfam Manual curation
PNEG_00914	2.4.1.1	Uniprot Pfam Manual curation
PNEG_00965	2.4.1.1	Uniprot Pfam Manual curation
PNEG_01063	2.4.1.1	Uniprot Pfam Manual curation
PNEG_01404	2.4.1.1	Uniprot Pfam Manual curation
PNEG_00091	2.4.1.1	Uniprot Pfam Manual curation
PNEG_01855	2.4.1.1	Uniprot Pfam Manual curation
PNEG_01866	2.4.1.1	Uniprot Pfam Manual curation
PNEG_00091	2.4.1.109	Uniprot Manual curation
PNEG_00837	2.4.1.109	Uniprot Manual curation
PNEG_03510	2.4.1.109	Uniprot Manual curation
PNEG_03440	2.4.1.11	Uniprot Manual curation
PNEG_01855	2.4.1.117	Uniprot Manual curation
PNEG_01477	2.4.1.12	Brenda Pfam
PNEG_01404	2.4.1.131	Uniprot Manual curation
PNEG_00766	2.4.1.132	Uniprot Manual curation
PNEG_01866	2.4.1.141	Uniprot Manual curation
PNEG_02334	2.4.1.142	Uniprot Manual curation
PNEG_03259	2.4.1.15	Uniprot Blast Manual curation
PNEG_01604	2.4.1.16	Brenda Blast
PNEG_00965	2.4.1.18	Uniprot Manual curation
PNEG_00361	2.4.1.198	Uniprot Blast Pfam
PNEG_01368	2.4.1.198	Uniprot Blast Pfam
PNEG_02268	2.4.1.198	Uniprot Blast Pfam
PNEG_02601	2.4.1.198	Uniprot Blast Pfam
PNEG_00766	2.4.1.198	Uniprot Blast Pfam
PNEG_00231	2.4.1.198	Uniprot Blast Pfam
PNEG_00495	2.4.1.25	Uniprot Pfam Manual curation
PNEG_01285	2.4.1.256	Uniprot Pfam Manual curation
PNEG_00766	2.4.1.257	Uniprot Manual curation
PNEG_00301	2.4.1.258	Uniprot Manual curation
PNEG_03180	2.4.1.34	Brenda Uniprot Pfam
PNEG_01477	2.4.1.80	Uniprot
PNEG_03192	2.4.1.83	Uniprot Manual curation
PNEG_00570	2.4.2.14	Uniprot Pfam Manual curation
PNEG_03569	2.4.2.14	Uniprot Pfam Manual curation
PNEG_01494	2.4.2.14	Uniprot Pfam Manual curation
PNEG_02976	2.4.2.19	Uniprot
PNEG_01168	2.4.99.18	Uniprot Pfam Manual curation
PNEG_00395	2.4.99.18	Uniprot Pfam Manual curation
PNEG_02298	2.4.99.18	Uniprot Pfam Manual curation
PNEG_02372	2.4.99.18	Uniprot Pfam Manual curation
PNEG_03458	2.4.99.18	Uniprot Pfam Manual curation
PNEG_00824	2.4.99.18	Uniprot Pfam Manual curation
PNEG_01727	2.5.1.-	Uniprot
PNEG_02452	2.5.1.1	Uniprot Manual curation
PNEG_02452	2.5.1.10	Uniprot Manual curation
PNEG_02309	2.5.1.108	Uniprot Pfam
PNEG_03037	2.5.1.108	Uniprot Pfam
PNEG_03075	2.5.1.18	Brenda Pfam
PNEG_02830	2.5.1.18	Brenda Pfam
PNEG_02355	2.5.1.19	Uniprot Manual curation
PNEG_00587	2.5.1.21	Brenda Uniprot Manual curation
PNEG_03611	2.5.1.39	Uniprot
PNEG_03111	2.5.1.54	Brenda Uniprot Pfam
PNEG_01165	2.5.1.54	Brenda Uniprot Pfam
PNEG_01727	2.5.1.54	Brenda Uniprot Pfam
PNEG_02035	2.5.1.54	Brenda Uniprot Pfam
PNEG_02129	2.5.1.6	Brenda Uniprot Blast Manual curation
PNEG_00508	2.5.1.60	Uniprot
PNEG_02020	2.5.1.60	Uniprot
PNEG_02035	2.5.1.61	Uniprot Pfam
PNEG_03611	2.5.1.61	Uniprot Pfam
PNEG_02311	2.5.1.61	Uniprot Pfam
PNEG_03111	2.5.1.61	Uniprot Pfam
PNEG_03550	2.5.1.61	Uniprot Pfam
PNEG_03579	2.5.1.67	Blast
PNEG_01165	2.5.1.75	Brenda Uniprot Pfam
PNEG_00337	2.5.1.75	Brenda Uniprot Pfam
PNEG_03160	2.5.1.75	Brenda Uniprot Pfam
PNEG_03055	2.5.1.75	Brenda Uniprot Pfam
PNEG_01498	2.5.1.75	Brenda Uniprot Pfam
PNEG_02771	2.5.1.75	Brenda Uniprot Pfam
PNEG_01079	2.5.1.78	Uniprot
PNEG_00126	2.5.1.87	Uniprot
PNEG_01968	2.6.1.1	Brenda Uniprot Manual curation
PNEG_03044	2.6.1.1	Brenda Uniprot Manual curation
PNEG_01074	2.6.1.16	Uniprot Manual curation
PNEG_02507	2.6.1.85	Uniprot Pfam
PNEG_00906	2.6.1.85	Uniprot Pfam
PNEG_01130	2.6.1.85	Uniprot Pfam
PNEG_00310	2.7.-.-	Uniprot Manual curation
PNEG_00735	2.7.-.-	Uniprot Manual curation
PNEG_02374	2.7.1.-	Uniprot Blast
PNEG_00834	2.7.1.-	Uniprot Blast
PNEG_02482	2.7.1.-	Uniprot Blast
PNEG_00920	2.7.1.108	Uniprot Manual curation
PNEG_00343	2.7.1.11	Uniprot Manual curation
PNEG_03203	2.7.1.137	Brenda Uniprot Pfam
PNEG_00332	2.7.1.137	Brenda Uniprot Pfam
PNEG_02171	2.7.1.137	Brenda Uniprot Pfam
PNEG_02845	2.7.1.137	Brenda Uniprot Pfam
PNEG_01486	2.7.1.137	Brenda Uniprot Pfam
PNEG_03088	2.7.1.150	Uniprot
PNEG_03207	2.7.1.153	Brenda Pfam
PNEG_03311	2.7.1.153	Brenda Pfam
PNEG_02250	2.7.1.153	Brenda Pfam
PNEG_03558	2.7.1.153	Brenda Pfam
PNEG_00691	2.7.1.153	Brenda Pfam
PNEG_00146	2.7.1.153	Brenda Pfam
PNEG_01243	2.7.1.153	Brenda Pfam
PNEG_01822	2.7.1.153	Brenda Pfam
PNEG_01893	2.7.1.153	Brenda Pfam
PNEG_01912	2.7.1.153	Brenda Pfam
PNEG_02046	2.7.1.153	Brenda Pfam
PNEG_01843	2.7.1.158	Brenda Uniprot Pfam Manual curation
PNEG_01239	2.7.1.160	Uniprot Pfam
PNEG_01409	2.7.1.160	Uniprot Pfam
PNEG_00702	2.7.1.20	Uniprot Manual curation
PNEG_00358	2.7.1.26	Uniprot Manual curation
PNEG_03356	2.7.1.30	Uniprot Manual curation
PNEG_00175	2.7.1.35	Uniprot
PNEG_02058	2.7.1.36	Uniprot Manual curation
PNEG_02302	2.7.1.40	Uniprot Pfam Manual curation
PNEG_00343	2.7.1.40	Uniprot Pfam Manual curation
PNEG_02473	2.7.1.40	Uniprot Pfam Manual curation
PNEG_02308	2.7.1.40	Uniprot Pfam Manual curation
PNEG_03022	2.7.1.40	Uniprot Pfam Manual curation
PNEG_01606	2.7.1.40	Uniprot Pfam Manual curation
PNEG_00201	2.7.1.40	Uniprot Pfam Manual curation
PNEG_00253	2.7.1.40	Uniprot Pfam Manual curation
PNEG_02660	2.7.1.40	Uniprot Pfam Manual curation
PNEG_02664	2.7.1.40	Uniprot Pfam Manual curation
PNEG_01657	2.7.1.40	Uniprot Pfam Manual curation
PNEG_02355	2.7.1.71	Uniprot Pfam Manual curation
PNEG_01813	2.7.1.71	Uniprot Pfam Manual curation
PNEG_00298	2.7.10.1	Brenda Pfam
PNEG_00349	2.7.10.1	Brenda Pfam
PNEG_00359	2.7.10.1	Brenda Pfam
PNEG_00380	2.7.10.1	Brenda Pfam
PNEG_00390	2.7.10.1	Brenda Pfam
PNEG_00391	2.7.10.1	Brenda Pfam
PNEG_00393	2.7.10.1	Brenda Pfam
PNEG_00420	2.7.10.1	Brenda Pfam
PNEG_00472	2.7.10.1	Brenda Pfam
PNEG_00488	2.7.10.1	Brenda Pfam
PNEG_00510	2.7.10.1	Brenda Pfam
PNEG_00549	2.7.10.1	Brenda Pfam
PNEG_03239	2.7.10.1	Brenda Pfam
PNEG_03279	2.7.10.1	Brenda Pfam
PNEG_02445	2.7.10.1	Brenda Pfam
PNEG_02480	2.7.10.1	Brenda Pfam
PNEG_02482	2.7.10.1	Brenda Pfam
PNEG_02533	2.7.10.1	Brenda Pfam
PNEG_02569	2.7.10.1	Brenda Pfam
PNEG_02136	2.7.10.1	Brenda Pfam
PNEG_02146	2.7.10.1	Brenda Pfam
PNEG_02186	2.7.10.1	Brenda Pfam
PNEG_02214	2.7.10.1	Brenda Pfam
PNEG_02236	2.7.10.1	Brenda Pfam
PNEG_04321	2.7.10.1	Brenda Pfam
PNEG_02405	2.7.10.1	Brenda Pfam
PNEG_02884	2.7.10.1	Brenda Pfam
PNEG_02885	2.7.10.1	Brenda Pfam
PNEG_02958	2.7.10.1	Brenda Pfam
PNEG_03022	2.7.10.1	Brenda Pfam
PNEG_03093	2.7.10.1	Brenda Pfam
PNEG_03494	2.7.10.1	Brenda Pfam
PNEG_03507	2.7.10.1	Brenda Pfam
PNEG_03530	2.7.10.1	Brenda Pfam
PNEG_03551	2.7.10.1	Brenda Pfam
PNEG_03558	2.7.10.1	Brenda Pfam
PNEG_03575	2.7.10.1	Brenda Pfam
PNEG_03587	2.7.10.1	Brenda Pfam
PNEG_03371	2.7.10.1	Brenda Pfam
PNEG_00584	2.7.10.1	Brenda Pfam
PNEG_00621	2.7.10.1	Brenda Pfam
PNEG_00639	2.7.10.1	Brenda Pfam
PNEG_00658	2.7.10.1	Brenda Pfam
PNEG_00667	2.7.10.1	Brenda Pfam
PNEG_00717	2.7.10.1	Brenda Pfam
PNEG_00721	2.7.10.1	Brenda Pfam
PNEG_00728	2.7.10.1	Brenda Pfam
PNEG_00768	2.7.10.1	Brenda Pfam
PNEG_00773	2.7.10.1	Brenda Pfam
PNEG_00834	2.7.10.1	Brenda Pfam
PNEG_00947	2.7.10.1	Brenda Pfam
PNEG_00962	2.7.10.1	Brenda Pfam
PNEG_00998	2.7.10.1	Brenda Pfam
PNEG_01029	2.7.10.1	Brenda Pfam
PNEG_01031	2.7.10.1	Brenda Pfam
PNEG_01070	2.7.10.1	Brenda Pfam
PNEG_01380	2.7.10.1	Brenda Pfam
PNEG_01384	2.7.10.1	Brenda Pfam
PNEG_01398	2.7.10.1	Brenda Pfam
PNEG_01431	2.7.10.1	Brenda Pfam
PNEG_01497	2.7.10.1	Brenda Pfam
PNEG_01513	2.7.10.1	Brenda Pfam
PNEG_01634	2.7.10.1	Brenda Pfam
PNEG_00012	2.7.10.1	Brenda Pfam
PNEG_00047	2.7.10.1	Brenda Pfam
PNEG_00072	2.7.10.1	Brenda Pfam
PNEG_00079	2.7.10.1	Brenda Pfam
PNEG_00083	2.7.10.1	Brenda Pfam
PNEG_00186	2.7.10.1	Brenda Pfam
PNEG_00219	2.7.10.1	Brenda Pfam
PNEG_01156	2.7.10.1	Brenda Pfam
PNEG_01237	2.7.10.1	Brenda Pfam
PNEG_01350	2.7.10.1	Brenda Pfam
PNEG_02732	2.7.10.1	Brenda Pfam
PNEG_02825	2.7.10.1	Brenda Pfam
PNEG_01657	2.7.10.1	Brenda Pfam
PNEG_01671	2.7.10.1	Brenda Pfam
PNEG_01758	2.7.10.1	Brenda Pfam
PNEG_01806	2.7.10.1	Brenda Pfam
PNEG_01811	2.7.10.1	Brenda Pfam
PNEG_01854	2.7.10.1	Brenda Pfam
PNEG_01899	2.7.10.1	Brenda Pfam
PNEG_01902	2.7.10.1	Brenda Pfam
PNEG_01917	2.7.10.1	Brenda Pfam
PNEG_02007	2.7.10.1	Brenda Pfam
PNEG_02029	2.7.10.1	Brenda Pfam
PNEG_03303	2.7.10.2	Brenda Pfam
PNEG_02178	2.7.10.2	Brenda Pfam
PNEG_02189	2.7.10.2	Brenda Pfam
PNEG_02409	2.7.10.2	Brenda Pfam
PNEG_03361	2.7.10.2	Brenda Pfam
PNEG_00717	2.7.10.2	Brenda Pfam
PNEG_00721	2.7.10.2	Brenda Pfam
PNEG_00750	2.7.10.2	Brenda Pfam
PNEG_00970	2.7.10.2	Brenda Pfam
PNEG_01515	2.7.10.2	Brenda Pfam
PNEG_00040	2.7.10.2	Brenda Pfam
PNEG_00047	2.7.10.2	Brenda Pfam
PNEG_01324	2.7.10.2	Brenda Pfam
PNEG_01343	2.7.10.2	Brenda Pfam
PNEG_01366	2.7.10.2	Brenda Pfam
PNEG_01657	2.7.10.2	Brenda Pfam
PNEG_01772	2.7.10.2	Brenda Pfam
PNEG_01877	2.7.10.2	Brenda Pfam
PNEG_02005	2.7.10.2	Brenda Pfam
PNEG_02045	2.7.10.2	Brenda Pfam
PNEG_00420	2.7.11.-	Blast
PNEG_01380	2.7.11.-	Blast
PNEG_00029	2.7.11.1	Brenda Uniprot Blast Pfam Manual curation
PNEG_00219	2.7.11.1	Brenda Uniprot Blast Pfam Manual curation
PNEG_00332	2.7.11.1	Brenda Uniprot Blast Pfam Manual curation
PNEG_00488	2.7.11.1	Brenda Uniprot Blast Pfam Manual curation
PNEG_00510	2.7.11.1	Brenda Uniprot Blast Pfam Manual curation
PNEG_00728	2.7.11.1	Brenda Uniprot Blast Pfam Manual curation
PNEG_00773	2.7.11.1	Brenda Uniprot Blast Pfam Manual curation
PNEG_01384	2.7.11.1	Brenda Uniprot Blast Pfam Manual curation
PNEG_01854	2.7.11.1	Brenda Uniprot Blast Pfam Manual curation
PNEG_02136	2.7.11.1	Brenda Uniprot Blast Pfam Manual curation
PNEG_02171	2.7.11.1	Brenda Uniprot Blast Pfam Manual curation
PNEG_02740	2.7.11.1	Brenda Uniprot Blast Pfam Manual curation
PNEG_02791	2.7.11.1	Brenda Uniprot Blast Pfam Manual curation
PNEG_02845	2.7.11.1	Brenda Uniprot Blast Pfam Manual curation
PNEG_03022	2.7.11.1	Brenda Uniprot Blast Pfam Manual curation
PNEG_03507	2.7.11.1	Brenda Uniprot Blast Pfam Manual curation
PNEG_00380	2.7.11.1	Brenda Uniprot Blast Pfam Manual curation
PNEG_03182	2.7.11.1	Brenda Uniprot Blast Pfam Manual curation
PNEG_03203	2.7.11.1	Brenda Uniprot Blast Pfam Manual curation
PNEG_02186	2.7.11.1	Brenda Uniprot Blast Pfam Manual curation
PNEG_02232	2.7.11.1	Brenda Uniprot Blast Pfam Manual curation
PNEG_02250	2.7.11.1	Brenda Uniprot Blast Pfam Manual curation
PNEG_03541	2.7.11.1	Brenda Uniprot Blast Pfam Manual curation
PNEG_03360	2.7.11.1	Brenda Uniprot Blast Pfam Manual curation
PNEG_00717	2.7.11.1	Brenda Uniprot Blast Pfam Manual curation
PNEG_00947	2.7.11.1	Brenda Uniprot Blast Pfam Manual curation
PNEG_01049	2.7.11.1	Brenda Uniprot Blast Pfam Manual curation
PNEG_01391	2.7.11.1	Brenda Uniprot Blast Pfam Manual curation
PNEG_01401	2.7.11.1	Brenda Uniprot Blast Pfam Manual curation
PNEG_01348	2.7.11.1	Brenda Uniprot Blast Pfam Manual curation
PNEG_02767	2.7.11.1	Brenda Uniprot Blast Pfam Manual curation
PNEG_02797	2.7.11.1	Brenda Uniprot Blast Pfam Manual curation
PNEG_00420	2.7.11.1	Brenda Uniprot Blast Pfam Manual curation
PNEG_03364	2.7.11.1	Brenda Uniprot Blast Pfam Manual curation
PNEG_03239	2.7.11.1	Brenda Uniprot Blast Pfam Manual curation
PNEG_02482	2.7.11.1	Brenda Uniprot Blast Pfam Manual curation
PNEG_00298	2.7.11.13	Brenda Uniprot Pfam
PNEG_00503	2.7.11.13	Brenda Uniprot Pfam
PNEG_02563	2.7.11.13	Brenda Uniprot Pfam
PNEG_03360	2.7.11.13	Brenda Uniprot Pfam
PNEG_00695	2.7.11.13	Brenda Uniprot Pfam
PNEG_01790	2.7.11.13	Brenda Uniprot Pfam
PNEG_02782	2.7.11.19	Blast
PNEG_00380	2.7.11.21	Uniprot Pfam
PNEG_00390	2.7.11.21	Uniprot Pfam
PNEG_00359	2.7.11.22	Brenda Blast Manual curation
PNEG_01380	2.7.11.22	Brenda Blast Manual curation
PNEG_00527	2.7.11.23	Blast Pfam
PNEG_00538	2.7.11.23	Blast Pfam
PNEG_04316	2.7.11.23	Blast Pfam
PNEG_02186	2.7.11.23	Blast Pfam
PNEG_03114	2.7.11.23	Blast Pfam
PNEG_03350	2.7.11.23	Blast Pfam
PNEG_03416	2.7.11.23	Blast Pfam
PNEG_01639	2.7.11.23	Blast Pfam
PNEG_01720	2.7.11.23	Blast Pfam
PNEG_01819	2.7.11.23	Blast Pfam
PNEG_01380	2.7.11.23	Blast Pfam
PNEG_01899	2.7.11.24	Brenda Uniprot Blast Pfam
PNEG_03239	2.7.11.24	Brenda Uniprot Blast Pfam
PNEG_03368	2.7.11.24	Brenda Uniprot Blast Pfam
PNEG_00031	2.7.11.24	Brenda Uniprot Blast Pfam
PNEG_01224	2.7.11.24	Brenda Uniprot Blast Pfam
PNEG_01315	2.7.11.24	Brenda Uniprot Blast Pfam
PNEG_02631	2.7.11.24	Brenda Uniprot Blast Pfam
PNEG_01790	2.7.11.24	Brenda Uniprot Blast Pfam
PNEG_01156	2.7.11.26	Blast
PNEG_02081	2.7.2.3	Uniprot Blast Manual curation
PNEG_03504	2.7.4.2	Uniprot Manual curation
PNEG_01339	2.7.4.21	Uniprot Pfam
PNEG_00310	2.7.4.21	Uniprot Pfam
PNEG_00735	2.7.4.21	Uniprot Pfam
PNEG_01339	2.7.4.24	Uniprot
PNEG_02887	2.7.4.3	Uniprot Pfam Manual curation
PNEG_03525	2.7.4.3	Uniprot Pfam Manual curation
PNEG_01952	2.7.4.6	Uniprot Pfam Manual curation
PNEG_02150	2.7.4.6	Uniprot Pfam Manual curation
PNEG_03525	2.7.4.6	Uniprot Pfam Manual curation
PNEG_02648	2.7.4.6	Uniprot Pfam Manual curation
PNEG_00909	2.7.4.7	Blast
PNEG_02150	2.7.4.8	Uniprot Manual curation
PNEG_01508	2.7.4.9	Uniprot Pfam Manual curation
PNEG_00676	2.7.6.1	Uniprot Blast Pfam Manual curation
PNEG_01340	2.7.6.1	Uniprot Blast Pfam Manual curation
PNEG_02019	2.7.6.1	Uniprot Blast Pfam Manual curation
PNEG_02615	2.7.6.2	Brenda Uniprot Pfam
PNEG_02615	2.7.6.3	Brenda Pfam
PNEG_00497	2.7.7.-	Uniprot
PNEG_03042	2.7.7.-	Uniprot
PNEG_02473	2.7.7.1	Uniprot Pfam
PNEG_02329	2.7.7.1	Uniprot Pfam
PNEG_01701	2.7.7.13	Blast Manual curation
PNEG_00922	2.7.7.19	Uniprot
PNEG_01996	2.7.7.19	Uniprot
PNEG_02263	2.7.7.19	Uniprot
PNEG_03353	2.7.7.19	Uniprot
PNEG_00632	2.7.7.41	Uniprot Pfam Manual curation
PNEG_02619	2.7.7.41	Uniprot Pfam Manual curation
PNEG_02162	2.7.7.41	Uniprot Pfam Manual curation
PNEG_01026	2.7.7.41	Uniprot Pfam Manual curation
PNEG_01059	2.7.7.41	Uniprot Pfam Manual curation
PNEG_01931	2.7.7.41	Uniprot Pfam Manual curation
PNEG_00871	2.7.7.48	Brenda Pfam
PNEG_00499	2.7.7.49	Brenda Uniprot Pfam
PNEG_03042	2.7.7.49	Brenda Uniprot Pfam
PNEG_02810	2.7.7.50	Uniprot
PNEG_00871	2.7.7.6	Uniprot Blast Pfam
PNEG_01059	2.7.7.6	Uniprot Blast Pfam
PNEG_01810	2.7.7.6	Uniprot Blast Pfam
PNEG_01931	2.7.7.6	Uniprot Blast Pfam
PNEG_02190	2.7.7.6	Uniprot Blast Pfam
PNEG_02400	2.7.7.6	Uniprot Blast Pfam
PNEG_02746	2.7.7.6	Uniprot Blast Pfam
PNEG_00440	2.7.7.6	Uniprot Blast Pfam
PNEG_02111	2.7.7.6	Uniprot Blast Pfam
PNEG_03500	2.7.7.6	Uniprot Blast Pfam
PNEG_00632	2.7.7.6	Uniprot Blast Pfam
PNEG_00781	2.7.7.6	Uniprot Blast Pfam
PNEG_00931	2.7.7.6	Uniprot Blast Pfam
PNEG_00944	2.7.7.6	Uniprot Blast Pfam
PNEG_00078	2.7.7.6	Uniprot Blast Pfam
PNEG_00189	2.7.7.6	Uniprot Blast Pfam
PNEG_01197	2.7.7.6	Uniprot Blast Pfam
PNEG_01352	2.7.7.6	Uniprot Blast Pfam
PNEG_01373	2.7.7.6	Uniprot Blast Pfam
PNEG_02817	2.7.7.6	Uniprot Blast Pfam
PNEG_02592	2.7.7.6	Uniprot Blast Pfam
PNEG_01633	2.7.7.7	Brenda Uniprot Pfam
PNEG_02201	2.7.7.7	Brenda Uniprot Pfam
PNEG_02846	2.7.7.7	Brenda Uniprot Pfam
PNEG_02967	2.7.7.7	Brenda Uniprot Pfam
PNEG_00306	2.7.7.7	Brenda Uniprot Pfam
PNEG_00317	2.7.7.7	Brenda Uniprot Pfam
PNEG_00378	2.7.7.7	Brenda Uniprot Pfam
PNEG_00387	2.7.7.7	Brenda Uniprot Pfam
PNEG_00497	2.7.7.7	Brenda Uniprot Pfam
PNEG_02435	2.7.7.7	Brenda Uniprot Pfam
PNEG_02177	2.7.7.7	Brenda Uniprot Pfam
PNEG_02850	2.7.7.7	Brenda Uniprot Pfam
PNEG_02945	2.7.7.7	Brenda Uniprot Pfam
PNEG_03456	2.7.7.7	Brenda Uniprot Pfam
PNEG_03353	2.7.7.7	Brenda Uniprot Pfam
PNEG_00922	2.7.7.7	Brenda Uniprot Pfam
PNEG_00958	2.7.7.7	Brenda Uniprot Pfam
PNEG_01003	2.7.7.7	Brenda Uniprot Pfam
PNEG_01059	2.7.7.7	Brenda Uniprot Pfam
PNEG_01100	2.7.7.7	Brenda Uniprot Pfam
PNEG_01412	2.7.7.7	Brenda Uniprot Pfam
PNEG_02693	2.7.7.7	Brenda Uniprot Pfam
PNEG_02716	2.7.7.7	Brenda Uniprot Pfam
PNEG_02775	2.7.7.7	Brenda Uniprot Pfam
PNEG_01663	2.7.7.7	Brenda Uniprot Pfam
PNEG_01745	2.7.7.7	Brenda Uniprot Pfam
PNEG_01931	2.7.7.7	Brenda Uniprot Pfam
PNEG_01996	2.7.7.7	Brenda Uniprot Pfam
PNEG_00781	2.7.7.79	Uniprot Pfam
PNEG_02746	2.7.7.79	Uniprot Pfam
PNEG_02095	2.7.7.84	Brenda Pfam
PNEG_01088	2.7.7.84	Brenda Pfam
PNEG_00951	2.7.7.87	Uniprot
PNEG_02435	2.7.7.9	Uniprot
PNEG_00645	2.7.8.11	Uniprot Manual curation
PNEG_01976	2.7.8.15	Uniprot Manual curation
PNEG_00700	2.7.8.5	Uniprot Manual curation
PNEG_00256	2.7.8.8	Uniprot Manual curation
PNEG_00497	2.8.1.-	Uniprot
PNEG_00520	2.8.1.12	Blast
PNEG_01851	2.8.1.14	Uniprot
PNEG_01130	2.8.1.7	Uniprot Blast Pfam
PNEG_00331	2.8.1.7	Uniprot Blast Pfam
PNEG_00684	2.8.1.8	Uniprot
PNEG_02682	3.-.-.-	Uniprot
PNEG_00889	3.1.-.-	Uniprot Manual curation
PNEG_00974	3.1.-.-	Uniprot Manual curation
PNEG_01506	3.1.-.-	Uniprot Manual curation
PNEG_03228	3.1.-.-	Uniprot Manual curation
PNEG_03415	3.1.-.-	Uniprot Manual curation
PNEG_00445	3.1.1.-	Uniprot
PNEG_03045	3.1.1.29	Uniprot Pfam
PNEG_01382	3.1.1.29	Uniprot Pfam
PNEG_01863	3.1.1.29	Uniprot Pfam
PNEG_01382	3.1.1.31	Uniprot Pfam Manual curation
PNEG_00974	3.1.1.31	Uniprot Pfam Manual curation
PNEG_02696	3.1.1.4	Brenda Pfam Manual curation
PNEG_01832	3.1.1.96	Uniprot Pfam
PNEG_01528	3.1.13.-	Uniprot
PNEG_02193	3.1.13.-	Uniprot
PNEG_02434	3.1.13.1	Brenda Pfam
PNEG_02126	3.1.13.1	Brenda Pfam
PNEG_02193	3.1.13.1	Brenda Pfam
PNEG_03496	3.1.13.1	Brenda Pfam
PNEG_00589	3.1.13.1	Brenda Pfam
PNEG_01528	3.1.13.1	Brenda Pfam
PNEG_01624	3.1.13.1	Brenda Pfam
PNEG_01856	3.1.13.1	Brenda Pfam
PNEG_03032	3.1.13.4	Uniprot Pfam
PNEG_03292	3.1.13.4	Uniprot Pfam
PNEG_03411	3.1.13.4	Uniprot Pfam
PNEG_00526	3.1.2.22	Uniprot
PNEG_01024	3.1.2.4	Uniprot
PNEG_01605	3.1.2.6	Uniprot
PNEG_01413	3.1.21.1	Brenda Pfam
PNEG_01506	3.1.21.1	Brenda Pfam
PNEG_03292	3.1.21.4	Brenda Pfam
PNEG_02365	3.1.21.4	Brenda Pfam
PNEG_03033	3.1.21.4	Brenda Pfam
PNEG_00889	3.1.21.4	Brenda Pfam
PNEG_01075	3.1.21.4	Brenda Pfam
PNEG_01514	3.1.21.4	Brenda Pfam
PNEG_00648	3.1.26.11	Uniprot Pfam
PNEG_03528	3.1.26.4	Brenda Uniprot Pfam
PNEG_03156	3.1.26.4	Brenda Uniprot Pfam
PNEG_00843	3.1.26.5	Brenda Uniprot Pfam
PNEG_02283	3.1.26.5	Brenda Uniprot Pfam
PNEG_00419	3.1.26.5	Brenda Uniprot Pfam
PNEG_00480	3.1.26.5	Brenda Uniprot Pfam
PNEG_00492	3.1.26.5	Brenda Uniprot Pfam
PNEG_00528	3.1.26.5	Brenda Uniprot Pfam
PNEG_03145	3.1.26.5	Brenda Uniprot Pfam
PNEG_02467	3.1.26.5	Brenda Uniprot Pfam
PNEG_02564	3.1.26.5	Brenda Uniprot Pfam
PNEG_03528	3.1.26.5	Brenda Uniprot Pfam
PNEG_03357	3.1.26.5	Brenda Uniprot Pfam
PNEG_03362	3.1.26.5	Brenda Uniprot Pfam
PNEG_03425	3.1.26.5	Brenda Uniprot Pfam
PNEG_00761	3.1.26.5	Brenda Uniprot Pfam
PNEG_01546	3.1.26.5	Brenda Uniprot Pfam
PNEG_00044	3.1.26.5	Brenda Uniprot Pfam
PNEG_00257	3.1.26.5	Brenda Uniprot Pfam
PNEG_01186	3.1.26.5	Brenda Uniprot Pfam
PNEG_00089	3.1.3.1	Brenda Pfam
PNEG_00089	3.1.3.16	Brenda Uniprot Blast Pfam
PNEG_00296	3.1.3.16	Brenda Uniprot Blast Pfam
PNEG_00315	3.1.3.16	Brenda Uniprot Blast Pfam
PNEG_00737	3.1.3.16	Brenda Uniprot Blast Pfam
PNEG_02188	3.1.3.16	Brenda Uniprot Blast Pfam
PNEG_02211	3.1.3.16	Brenda Uniprot Blast Pfam
PNEG_02446	3.1.3.16	Brenda Uniprot Blast Pfam
PNEG_03110	3.1.3.16	Brenda Uniprot Blast Pfam
PNEG_03185	3.1.3.16	Brenda Uniprot Blast Pfam
PNEG_03301	3.1.3.16	Brenda Uniprot Blast Pfam
PNEG_03586	3.1.3.16	Brenda Uniprot Blast Pfam
PNEG_03595	3.1.3.16	Brenda Uniprot Blast Pfam
PNEG_02068	3.1.3.16	Brenda Uniprot Blast Pfam
PNEG_00627	3.1.3.16	Brenda Uniprot Blast Pfam
PNEG_01339	3.1.3.16	Brenda Uniprot Blast Pfam
PNEG_00077	3.1.3.16	Brenda Uniprot Blast Pfam
PNEG_01406	3.1.3.16	Brenda Uniprot Blast Pfam
PNEG_01816	3.1.3.25	Brenda Pfam
PNEG_02317	3.1.3.33	Uniprot Pfam
PNEG_01075	3.1.3.36	Brenda Uniprot
PNEG_03293	3.1.3.41	Uniprot Pfam
PNEG_03185	3.1.3.41	Uniprot Pfam
PNEG_02446	3.1.3.41	Uniprot Pfam
PNEG_03059	3.1.3.41	Uniprot Pfam
PNEG_03491	3.1.3.41	Uniprot Pfam
PNEG_00792	3.1.3.41	Uniprot Pfam
PNEG_01560	3.1.3.41	Uniprot Pfam
PNEG_00228	3.1.3.41	Uniprot Pfam
PNEG_01232	3.1.3.41	Uniprot Pfam
PNEG_00776	3.1.3.48	Brenda Uniprot Pfam
PNEG_02362	3.1.3.48	Brenda Uniprot Pfam
PNEG_03144	3.1.3.48	Brenda Uniprot Pfam
PNEG_03293	3.1.3.48	Brenda Uniprot Pfam
PNEG_03008	3.1.3.48	Brenda Uniprot Pfam
PNEG_03463	3.1.3.48	Brenda Uniprot Pfam
PNEG_02810	3.1.3.48	Brenda Uniprot Pfam
PNEG_01800	3.1.3.48	Brenda Uniprot Pfam
PNEG_01977	3.1.3.5	Brenda Pfam
PNEG_00315	3.1.3.53	Blast
PNEG_03301	3.1.3.53	Blast
PNEG_03409	3.1.3.7	Uniprot Manual curation
PNEG_02812	3.1.30.-	Uniprot
PNEG_00418	3.1.4.-	Uniprot
PNEG_00067	3.1.4.11	Brenda Uniprot Pfam Manual curation
PNEG_00279	3.1.4.11	Brenda Uniprot Pfam Manual curation
PNEG_02573	3.1.4.11	Brenda Uniprot Pfam Manual curation
PNEG_02291	3.1.4.11	Brenda Uniprot Pfam Manual curation
PNEG_03094	3.1.4.11	Brenda Uniprot Pfam Manual curation
PNEG_03527	3.1.4.11	Brenda Uniprot Pfam Manual curation
PNEG_03386	3.1.4.11	Brenda Uniprot Pfam Manual curation
PNEG_00620	3.1.4.11	Brenda Uniprot Pfam Manual curation
PNEG_00760	3.1.4.11	Brenda Uniprot Pfam Manual curation
PNEG_00853	3.1.4.11	Brenda Uniprot Pfam Manual curation
PNEG_00946	3.1.4.11	Brenda Uniprot Pfam Manual curation
PNEG_01418	3.1.4.11	Brenda Uniprot Pfam Manual curation
PNEG_01442	3.1.4.11	Brenda Uniprot Pfam Manual curation
PNEG_01604	3.1.4.11	Brenda Uniprot Pfam Manual curation
PNEG_01323	3.1.4.11	Brenda Uniprot Pfam Manual curation
PNEG_02743	3.1.4.11	Brenda Uniprot Pfam Manual curation
PNEG_01785	3.1.4.11	Brenda Uniprot Pfam Manual curation
PNEG_01893	3.1.4.11	Brenda Uniprot Pfam Manual curation
PNEG_01920	3.1.4.11	Brenda Uniprot Pfam Manual curation
PNEG_02016	3.1.4.11	Brenda Uniprot Pfam Manual curation
PNEG_02053	3.1.4.11	Brenda Uniprot Pfam Manual curation
PNEG_01893	3.1.4.4	Uniprot Pfam Manual curation
PNEG_00067	3.1.4.4	Uniprot Pfam Manual curation
PNEG_01604	3.1.5.1	Blast
PNEG_00015	3.1.5.1	Blast
PNEG_02865	3.2.1.-	Uniprot
PNEG_00495	3.2.1.1	Brenda Pfam
PNEG_02789	3.2.1.1	Brenda Pfam
PNEG_00569	3.2.1.101	Uniprot
PNEG_02133	3.2.1.14	Brenda Blast
PNEG_01833	3.2.1.28	Uniprot Pfam Manual curation
PNEG_01159	3.2.1.28	Uniprot Pfam Manual curation
PNEG_00495	3.2.1.33	Uniprot Manual curation
PNEG_02407	3.2.1.39	Brenda Blast Pfam Manual curation
PNEG_03181	3.2.1.58	Brenda Pfam Manual curation
PNEG_02407	3.2.1.6	Uniprot Pfam
PNEG_02424	3.2.1.6	Uniprot Pfam
PNEG_01047	3.2.1.6	Uniprot Pfam
PNEG_03270	3.2.1.67	Blast
PNEG_00059	3.2.2.-	Uniprot
PNEG_01612	3.2.2.27	Uniprot
PNEG_02654	3.2.2.31	Uniprot
PNEG_03452	3.3.1.1	Brenda Uniprot Blast Pfam Manual curation
PNEG_01527	3.4.-.-	Uniprot
PNEG_01062	3.4.11.-	Uniprot
PNEG_00424	3.4.11.1	Brenda Pfam
PNEG_01062	3.4.11.1	Brenda Pfam
PNEG_00590	3.4.11.18	Uniprot Pfam
PNEG_02161	3.4.11.18	Uniprot Pfam
PNEG_02925	3.4.11.18	Uniprot Pfam
PNEG_02161	3.4.11.5	Brenda Pfam
PNEG_02925	3.4.11.5	Brenda Pfam
PNEG_03537	3.4.11.5	Brenda Pfam
PNEG_04345	3.4.11.5	Brenda Pfam
PNEG_00590	3.4.11.5	Brenda Pfam
PNEG_01781	3.4.11.5	Brenda Pfam
PNEG_03199	3.4.14.10	Uniprot Pfam
PNEG_00247	3.4.19.12	Uniprot Pfam
PNEG_00401	3.4.19.12	Uniprot Pfam
PNEG_00643	3.4.19.12	Uniprot Pfam
PNEG_00820	3.4.19.12	Uniprot Pfam
PNEG_00855	3.4.19.12	Uniprot Pfam
PNEG_01521	3.4.19.12	Uniprot Pfam
PNEG_01569	3.4.19.12	Uniprot Pfam
PNEG_01749	3.4.19.12	Uniprot Pfam
PNEG_02532	3.4.19.12	Uniprot Pfam
PNEG_02920	3.4.19.12	Uniprot Pfam
PNEG_03159	3.4.19.12	Uniprot Pfam
PNEG_03403	3.4.19.12	Uniprot Pfam
PNEG_03532	3.4.19.12	Uniprot Pfam
PNEG_03535	3.4.19.12	Uniprot Pfam
PNEG_02516	3.4.19.12	Uniprot Pfam
PNEG_04321	3.4.19.12	Uniprot Pfam
PNEG_03007	3.4.19.12	Uniprot Pfam
PNEG_03053	3.4.19.12	Uniprot Pfam
PNEG_03463	3.4.19.12	Uniprot Pfam
PNEG_03488	3.4.19.12	Uniprot Pfam
PNEG_03526	3.4.19.12	Uniprot Pfam
PNEG_03530	3.4.19.12	Uniprot Pfam
PNEG_00636	3.4.19.12	Uniprot Pfam
PNEG_00641	3.4.19.12	Uniprot Pfam
PNEG_00767	3.4.19.12	Uniprot Pfam
PNEG_00960	3.4.19.12	Uniprot Pfam
PNEG_01392	3.4.19.12	Uniprot Pfam
PNEG_00166	3.4.19.12	Uniprot Pfam
PNEG_01818	3.4.19.12	Uniprot Pfam
PNEG_04305	3.4.19.12	Uniprot Pfam
PNEG_01724	3.4.21.20	Brenda Pfam
PNEG_01272	3.4.21.53	Brenda Uniprot Pfam
PNEG_00339	3.4.21.53	Brenda Uniprot Pfam
PNEG_03291	3.4.21.53	Brenda Uniprot Pfam
PNEG_02274	3.4.21.53	Brenda Uniprot Pfam
PNEG_00982	3.4.21.53	Brenda Uniprot Pfam
PNEG_01021	3.4.21.53	Brenda Uniprot Pfam
PNEG_01122	3.4.21.53	Brenda Uniprot Pfam
PNEG_00129	3.4.21.62	Brenda Pfam
PNEG_00081	3.4.21.68	Brenda Blast
PNEG_00339	3.4.21.89	Uniprot
PNEG_03291	3.4.21.92	Uniprot Pfam
PNEG_01272	3.4.21.92	Uniprot Pfam
PNEG_04273	3.4.22.40	Uniprot Pfam
PNEG_03306	3.4.22.49	Uniprot Pfam
PNEG_00207	3.4.24.-	Uniprot Blast
PNEG_00882	3.4.24.-	Uniprot Blast
PNEG_03073	3.4.24.57	Blast
PNEG_02377	3.4.24.59	Uniprot
PNEG_00882	3.4.24.64	Uniprot Blast Manual curation
PNEG_02231	3.4.24.84	Uniprot
PNEG_02858	3.4.25.-	Blast
PNEG_00518	3.4.25.1	Brenda Uniprot Blast Pfam
PNEG_01077	3.4.25.1	Brenda Uniprot Blast Pfam
PNEG_01080	3.4.25.1	Brenda Uniprot Blast Pfam
PNEG_01908	3.4.25.1	Brenda Uniprot Blast Pfam
PNEG_02218	3.4.25.1	Brenda Uniprot Blast Pfam
PNEG_02388	3.4.25.1	Brenda Uniprot Blast Pfam
PNEG_02856	3.4.25.1	Brenda Uniprot Blast Pfam
PNEG_00348	3.4.25.1	Brenda Uniprot Blast Pfam
PNEG_03155	3.4.25.1	Brenda Uniprot Blast Pfam
PNEG_03271	3.4.25.1	Brenda Uniprot Blast Pfam
PNEG_02510	3.4.25.1	Brenda Uniprot Blast Pfam
PNEG_02067	3.4.25.1	Brenda Uniprot Blast Pfam
PNEG_02194	3.4.25.1	Brenda Uniprot Blast Pfam
PNEG_02864	3.4.25.1	Brenda Uniprot Blast Pfam
PNEG_03396	3.4.25.1	Brenda Uniprot Blast Pfam
PNEG_00607	3.4.25.1	Brenda Uniprot Blast Pfam
PNEG_00786	3.4.25.1	Brenda Uniprot Blast Pfam
PNEG_00847	3.4.25.1	Brenda Uniprot Blast Pfam
PNEG_00854	3.4.25.1	Brenda Uniprot Blast Pfam
PNEG_00868	3.4.25.1	Brenda Uniprot Blast Pfam
PNEG_01516	3.4.25.1	Brenda Uniprot Blast Pfam
PNEG_00248	3.4.25.1	Brenda Uniprot Blast Pfam
PNEG_02649	3.4.25.1	Brenda Uniprot Blast Pfam
PNEG_02687	3.4.25.1	Brenda Uniprot Blast Pfam
PNEG_04289	3.4.25.1	Brenda Uniprot Blast Pfam
PNEG_02718	3.4.25.1	Brenda Uniprot Blast Pfam
PNEG_04293	3.4.25.1	Brenda Uniprot Blast Pfam
PNEG_01835	3.4.25.1	Brenda Uniprot Blast Pfam
PNEG_01953	3.4.25.1	Brenda Uniprot Blast Pfam
PNEG_00094	3.4.25.1	Brenda Uniprot Blast Pfam
PNEG_00816	3.4.25.1	Brenda Uniprot Blast Pfam
PNEG_02860	3.4.25.1	Brenda Uniprot Blast Pfam
PNEG_03488	3.4.25.1	Brenda Uniprot Blast Pfam
PNEG_00341	3.5.1.1	Brenda Pfam
PNEG_02097	3.5.1.1	Brenda Pfam
PNEG_03367	3.5.1.1	Brenda Pfam
PNEG_03430	3.5.1.1	Brenda Pfam
PNEG_00656	3.5.1.1	Brenda Pfam
PNEG_00744	3.5.1.1	Brenda Pfam
PNEG_00751	3.5.1.1	Brenda Pfam
PNEG_01555	3.5.1.1	Brenda Pfam
PNEG_01196	3.5.1.1	Brenda Pfam
PNEG_01353	3.5.1.1	Brenda Pfam
PNEG_01777	3.5.1.1	Brenda Pfam
PNEG_01788	3.5.1.1	Brenda Pfam
PNEG_00274	3.5.1.2	Uniprot
PNEG_00341	3.5.1.4	Uniprot
PNEG_01788	3.5.1.4	Uniprot
PNEG_03543	3.5.1.52	Brenda Pfam
PNEG_03393	3.5.1.52	Brenda Pfam
PNEG_01011	3.5.1.89	Uniprot Manual curation
PNEG_00656	3.5.1.9	Uniprot
PNEG_01482	3.5.1.98	Brenda Uniprot Blast Pfam
PNEG_01563	3.5.1.98	Brenda Uniprot Blast Pfam
PNEG_01946	3.5.1.98	Brenda Uniprot Blast Pfam
PNEG_02199	3.5.1.98	Brenda Uniprot Blast Pfam
PNEG_02422	3.5.1.98	Brenda Uniprot Blast Pfam
PNEG_00643	3.5.1.98	Brenda Uniprot Blast Pfam
PNEG_00820	3.5.1.98	Brenda Uniprot Blast Pfam
PNEG_00247	3.5.1.98	Brenda Uniprot Blast Pfam
PNEG_04299	3.5.1.98	Brenda Uniprot Blast Pfam
PNEG_01878	3.5.2.3	Uniprot Pfam Manual curation
PNEG_02726	3.5.2.3	Uniprot Pfam Manual curation
PNEG_02863	3.5.4.10	Uniprot Manual curation
PNEG_01531	3.5.4.16	Uniprot Pfam
PNEG_02863	3.5.4.16	Uniprot Pfam
PNEG_00087	3.5.4.16	Uniprot Pfam
PNEG_01733	3.5.4.16	Uniprot Pfam
PNEG_01815	3.5.4.9	Uniprot
PNEG_01840	3.6.-.-	Uniprot Blast
PNEG_02900	3.6.1.-	Uniprot Blast
PNEG_01481	3.6.1.-	Uniprot Blast
PNEG_00535	3.6.1.-	Uniprot Blast
PNEG_00666	3.6.1.-	Uniprot Blast
PNEG_00073	3.6.1.-	Uniprot Blast
PNEG_00405	3.6.1.1	Brenda Uniprot Blast Pfam Manual curation
PNEG_02888	3.6.1.1	Brenda Uniprot Blast Pfam Manual curation
PNEG_03590	3.6.1.15	Blast Pfam
PNEG_03406	3.6.1.15	Blast Pfam
PNEG_00094	3.6.1.15	Blast Pfam
PNEG_00816	3.6.1.15	Blast Pfam
PNEG_03547	3.6.1.15	Blast Pfam
PNEG_02056	3.6.1.15	Blast Pfam
PNEG_02656	3.6.1.15	Blast Pfam
PNEG_02053	3.6.1.15	Blast Pfam
PNEG_01692	3.6.1.15	Blast Pfam
PNEG_00485	3.6.1.23	Uniprot Manual curation
PNEG_00390	3.6.1.3	Blast Pfam
PNEG_03224	3.6.1.3	Blast Pfam
PNEG_00666	3.6.1.3	Blast Pfam
PNEG_00708	3.6.1.3	Blast Pfam
PNEG_00996	3.6.1.3	Blast Pfam
PNEG_02584	3.6.1.3	Blast Pfam
PNEG_00040	3.6.1.3	Blast Pfam
PNEG_03406	3.6.1.3	Blast Pfam
PNEG_04304	3.6.1.3	Blast Pfam
PNEG_03547	3.6.1.3	Blast Pfam
PNEG_02127	3.6.1.3	Blast Pfam
PNEG_00452	3.6.1.3	Blast Pfam
PNEG_01163	3.6.1.43	Uniprot Pfam Manual curation
PNEG_00526	3.6.1.43	Uniprot Pfam Manual curation
PNEG_02368	3.6.1.7	Uniprot Pfam
PNEG_02888	3.6.1.9	Uniprot Pfam
PNEG_03061	3.6.1.9	Uniprot Pfam
PNEG_01985	3.6.1.9	Uniprot Pfam
PNEG_00551	3.6.3.14	Blast Pfam
PNEG_01738	3.6.3.14	Blast Pfam
PNEG_01983	3.6.3.14	Blast Pfam
PNEG_00081	3.6.3.14	Blast Pfam
PNEG_03047	3.6.3.14	Blast Pfam
PNEG_03142	3.6.3.14	Blast Pfam
PNEG_00966	3.6.3.14	Blast Pfam
PNEG_00308	3.6.3.14	Blast Pfam
PNEG_03047	3.6.3.15	Blast
PNEG_00966	3.6.3.15	Blast
PNEG_01840	3.6.3.16	Blast
PNEG_00308	3.6.3.6	Blast Pfam
PNEG_03142	3.6.3.6	Blast Pfam
PNEG_03299	3.6.3.6	Blast Pfam
PNEG_02102	3.6.3.6	Blast Pfam
PNEG_02205	3.6.3.6	Blast Pfam
PNEG_00574	3.6.3.6	Blast Pfam
PNEG_01374	3.6.3.6	Blast Pfam
PNEG_01792	3.6.3.6	Blast Pfam
PNEG_01721	3.6.3.6	Blast Pfam
PNEG_03047	3.6.3.6	Blast Pfam
PNEG_00065	3.6.4.-	Blast
PNEG_03406	3.6.4.10	Brenda Uniprot Blast
PNEG_00426	3.6.4.10	Brenda Uniprot Blast
PNEG_01957	3.6.4.10	Brenda Uniprot Blast
PNEG_00028	3.6.4.12	Brenda Uniprot Blast Pfam
PNEG_00329	3.6.4.12	Brenda Uniprot Blast Pfam
PNEG_00451	3.6.4.12	Brenda Uniprot Blast Pfam
PNEG_00501	3.6.4.12	Brenda Uniprot Blast Pfam
PNEG_00535	3.6.4.12	Brenda Uniprot Blast Pfam
PNEG_00666	3.6.4.12	Brenda Uniprot Blast Pfam
PNEG_01255	3.6.4.12	Brenda Uniprot Blast Pfam
PNEG_01489	3.6.4.12	Brenda Uniprot Blast Pfam
PNEG_01530	3.6.4.12	Brenda Uniprot Blast Pfam
PNEG_02041	3.6.4.12	Brenda Uniprot Blast Pfam
PNEG_02385	3.6.4.12	Brenda Uniprot Blast Pfam
PNEG_02575	3.6.4.12	Brenda Uniprot Blast Pfam
PNEG_02668	3.6.4.12	Brenda Uniprot Blast Pfam
PNEG_02937	3.6.4.12	Brenda Uniprot Blast Pfam
PNEG_03087	3.6.4.12	Brenda Uniprot Blast Pfam
PNEG_03150	3.6.4.12	Brenda Uniprot Blast Pfam
PNEG_03202	3.6.4.12	Brenda Uniprot Blast Pfam
PNEG_03224	3.6.4.12	Brenda Uniprot Blast Pfam
PNEG_03415	3.6.4.12	Brenda Uniprot Blast Pfam
PNEG_00398	3.6.4.12	Brenda Uniprot Blast Pfam
PNEG_00534	3.6.4.12	Brenda Uniprot Blast Pfam
PNEG_03162	3.6.4.12	Brenda Uniprot Blast Pfam
PNEG_03328	3.6.4.12	Brenda Uniprot Blast Pfam
PNEG_02455	3.6.4.12	Brenda Uniprot Blast Pfam
PNEG_02128	3.6.4.12	Brenda Uniprot Blast Pfam
PNEG_02175	3.6.4.12	Brenda Uniprot Blast Pfam
PNEG_02208	3.6.4.12	Brenda Uniprot Blast Pfam
PNEG_02386	3.6.4.12	Brenda Uniprot Blast Pfam
PNEG_02935	3.6.4.12	Brenda Uniprot Blast Pfam
PNEG_02969	3.6.4.12	Brenda Uniprot Blast Pfam
PNEG_02981	3.6.4.12	Brenda Uniprot Blast Pfam
PNEG_03043	3.6.4.12	Brenda Uniprot Blast Pfam
PNEG_03078	3.6.4.12	Brenda Uniprot Blast Pfam
PNEG_03472	3.6.4.12	Brenda Uniprot Blast Pfam
PNEG_03483	3.6.4.12	Brenda Uniprot Blast Pfam
PNEG_03505	3.6.4.12	Brenda Uniprot Blast Pfam
PNEG_03374	3.6.4.12	Brenda Uniprot Blast Pfam
PNEG_04255	3.6.4.12	Brenda Uniprot Blast Pfam
PNEG_00661	3.6.4.12	Brenda Uniprot Blast Pfam
PNEG_00746	3.6.4.12	Brenda Uniprot Blast Pfam
PNEG_00817	3.6.4.12	Brenda Uniprot Blast Pfam
PNEG_01006	3.6.4.12	Brenda Uniprot Blast Pfam
PNEG_01051	3.6.4.12	Brenda Uniprot Blast Pfam
PNEG_01381	3.6.4.12	Brenda Uniprot Blast Pfam
PNEG_00073	3.6.4.12	Brenda Uniprot Blast Pfam
PNEG_00260	3.6.4.12	Brenda Uniprot Blast Pfam
PNEG_01172	3.6.4.12	Brenda Uniprot Blast Pfam
PNEG_01358	3.6.4.12	Brenda Uniprot Blast Pfam
PNEG_02667	3.6.4.12	Brenda Uniprot Blast Pfam
PNEG_04290	3.6.4.12	Brenda Uniprot Blast Pfam
PNEG_02752	3.6.4.12	Brenda Uniprot Blast Pfam
PNEG_01669	3.6.4.12	Brenda Uniprot Blast Pfam
PNEG_01885	3.6.4.12	Brenda Uniprot Blast Pfam
PNEG_01903	3.6.4.12	Brenda Uniprot Blast Pfam
PNEG_02913	3.6.4.13	Brenda Uniprot Blast Pfam
PNEG_02918	3.6.4.13	Brenda Uniprot Blast Pfam
PNEG_00350	3.6.4.13	Brenda Uniprot Blast Pfam
PNEG_00443	3.6.4.13	Brenda Uniprot Blast Pfam
PNEG_00448	3.6.4.13	Brenda Uniprot Blast Pfam
PNEG_00451	3.6.4.13	Brenda Uniprot Blast Pfam
PNEG_00512	3.6.4.13	Brenda Uniprot Blast Pfam
PNEG_00523	3.6.4.13	Brenda Uniprot Blast Pfam
PNEG_03218	3.6.4.13	Brenda Uniprot Blast Pfam
PNEG_03258	3.6.4.13	Brenda Uniprot Blast Pfam
PNEG_03320	3.6.4.13	Brenda Uniprot Blast Pfam
PNEG_02455	3.6.4.13	Brenda Uniprot Blast Pfam
PNEG_02489	3.6.4.13	Brenda Uniprot Blast Pfam
PNEG_02555	3.6.4.13	Brenda Uniprot Blast Pfam
PNEG_02591	3.6.4.13	Brenda Uniprot Blast Pfam
PNEG_02607	3.6.4.13	Brenda Uniprot Blast Pfam
PNEG_02065	3.6.4.13	Brenda Uniprot Blast Pfam
PNEG_02120	3.6.4.13	Brenda Uniprot Blast Pfam
PNEG_02128	3.6.4.13	Brenda Uniprot Blast Pfam
PNEG_02175	3.6.4.13	Brenda Uniprot Blast Pfam
PNEG_02184	3.6.4.13	Brenda Uniprot Blast Pfam
PNEG_02256	3.6.4.13	Brenda Uniprot Blast Pfam
PNEG_02269	3.6.4.13	Brenda Uniprot Blast Pfam
PNEG_02274	3.6.4.13	Brenda Uniprot Blast Pfam
PNEG_02351	3.6.4.13	Brenda Uniprot Blast Pfam
PNEG_02385	3.6.4.13	Brenda Uniprot Blast Pfam
PNEG_02387	3.6.4.13	Brenda Uniprot Blast Pfam
PNEG_02860	3.6.4.13	Brenda Uniprot Blast Pfam
PNEG_03025	3.6.4.13	Brenda Uniprot Blast Pfam
PNEG_03048	3.6.4.13	Brenda Uniprot Blast Pfam
PNEG_03056	3.6.4.13	Brenda Uniprot Blast Pfam
PNEG_03078	3.6.4.13	Brenda Uniprot Blast Pfam
PNEG_03087	3.6.4.13	Brenda Uniprot Blast Pfam
PNEG_03475	3.6.4.13	Brenda Uniprot Blast Pfam
PNEG_03487	3.6.4.13	Brenda Uniprot Blast Pfam
PNEG_03545	3.6.4.13	Brenda Uniprot Blast Pfam
PNEG_03547	3.6.4.13	Brenda Uniprot Blast Pfam
PNEG_03585	3.6.4.13	Brenda Uniprot Blast Pfam
PNEG_03590	3.6.4.13	Brenda Uniprot Blast Pfam
PNEG_03333	3.6.4.13	Brenda Uniprot Blast Pfam
PNEG_03399	3.6.4.13	Brenda Uniprot Blast Pfam
PNEG_04255	3.6.4.13	Brenda Uniprot Blast Pfam
PNEG_00635	3.6.4.13	Brenda Uniprot Blast Pfam
PNEG_00769	3.6.4.13	Brenda Uniprot Blast Pfam
PNEG_00816	3.6.4.13	Brenda Uniprot Blast Pfam
PNEG_00823	3.6.4.13	Brenda Uniprot Blast Pfam
PNEG_00995	3.6.4.13	Brenda Uniprot Blast Pfam
PNEG_01006	3.6.4.13	Brenda Uniprot Blast Pfam
PNEG_01086	3.6.4.13	Brenda Uniprot Blast Pfam
PNEG_01507	3.6.4.13	Brenda Uniprot Blast Pfam
PNEG_01530	3.6.4.13	Brenda Uniprot Blast Pfam
PNEG_00007	3.6.4.13	Brenda Uniprot Blast Pfam
PNEG_00053	3.6.4.13	Brenda Uniprot Blast Pfam
PNEG_00065	3.6.4.13	Brenda Uniprot Blast Pfam
PNEG_00094	3.6.4.13	Brenda Uniprot Blast Pfam
PNEG_00212	3.6.4.13	Brenda Uniprot Blast Pfam
PNEG_00233	3.6.4.13	Brenda Uniprot Blast Pfam
PNEG_00245	3.6.4.13	Brenda Uniprot Blast Pfam
PNEG_01122	3.6.4.13	Brenda Uniprot Blast Pfam
PNEG_01223	3.6.4.13	Brenda Uniprot Blast Pfam
PNEG_01225	3.6.4.13	Brenda Uniprot Blast Pfam
PNEG_01226	3.6.4.13	Brenda Uniprot Blast Pfam
PNEG_01247	3.6.4.13	Brenda Uniprot Blast Pfam
PNEG_01270	3.6.4.13	Brenda Uniprot Blast Pfam
PNEG_01272	3.6.4.13	Brenda Uniprot Blast Pfam
PNEG_01329	3.6.4.13	Brenda Uniprot Blast Pfam
PNEG_02685	3.6.4.13	Brenda Uniprot Blast Pfam
PNEG_02692	3.6.4.13	Brenda Uniprot Blast Pfam
PNEG_02707	3.6.4.13	Brenda Uniprot Blast Pfam
PNEG_01669	3.6.4.13	Brenda Uniprot Blast Pfam
PNEG_01674	3.6.4.13	Brenda Uniprot Blast Pfam
PNEG_01690	3.6.4.13	Brenda Uniprot Blast Pfam
PNEG_01693	3.6.4.13	Brenda Uniprot Blast Pfam
PNEG_01731	3.6.4.13	Brenda Uniprot Blast Pfam
PNEG_01780	3.6.4.13	Brenda Uniprot Blast Pfam
PNEG_01867	3.6.4.13	Brenda Uniprot Blast Pfam
PNEG_01885	3.6.4.13	Brenda Uniprot Blast Pfam
PNEG_01969	3.6.4.13	Brenda Uniprot Blast Pfam
PNEG_01979	3.6.4.13	Brenda Uniprot Blast Pfam
PNEG_04304	3.6.4.13	Brenda Uniprot Blast Pfam
PNEG_02041	3.6.4.13	Brenda Uniprot Blast Pfam
PNEG_02044	3.6.4.13	Brenda Uniprot Blast Pfam
PNEG_02056	3.6.4.13	Brenda Uniprot Blast Pfam
PNEG_00489	3.6.4.13	Brenda Uniprot Blast Pfam
PNEG_00073	3.6.4.13	Brenda Uniprot Blast Pfam
PNEG_00909	3.6.4.13	Brenda Uniprot Blast Pfam
PNEG_02665	3.6.4.13	Brenda Uniprot Blast Pfam
PNEG_01481	3.6.4.13	Brenda Uniprot Blast Pfam
PNEG_00452	3.6.4.13	Brenda Uniprot Blast Pfam
PNEG_03276	3.6.4.13	Brenda Uniprot Blast Pfam
PNEG_00746	3.6.4.13	Brenda Uniprot Blast Pfam
PNEG_02351	3.6.4.6	Uniprot Pfam
PNEG_03258	3.6.4.6	Uniprot Pfam
PNEG_00245	3.6.4.6	Uniprot Pfam
PNEG_02056	3.6.4.6	Uniprot Pfam
PNEG_00690	3.6.5.-	Uniprot Blast
PNEG_00969	3.6.5.-	Uniprot Blast
PNEG_03386	3.6.5.-	Uniprot Blast
PNEG_02691	3.6.5.-	Uniprot Blast
PNEG_00429	3.6.5.1	Brenda Blast Pfam
PNEG_03151	3.6.5.1	Brenda Blast Pfam
PNEG_03205	3.6.5.1	Brenda Blast Pfam
PNEG_02520	3.6.5.1	Brenda Blast Pfam
PNEG_02541	3.6.5.1	Brenda Blast Pfam
PNEG_02592	3.6.5.1	Brenda Blast Pfam
PNEG_02122	3.6.5.1	Brenda Blast Pfam
PNEG_02124	3.6.5.1	Brenda Blast Pfam
PNEG_04322	3.6.5.1	Brenda Blast Pfam
PNEG_02852	3.6.5.1	Brenda Blast Pfam
PNEG_03080	3.6.5.1	Brenda Blast Pfam
PNEG_03098	3.6.5.1	Brenda Blast Pfam
PNEG_03124	3.6.5.1	Brenda Blast Pfam
PNEG_03382	3.6.5.1	Brenda Blast Pfam
PNEG_03405	3.6.5.1	Brenda Blast Pfam
PNEG_01008	3.6.5.1	Brenda Blast Pfam
PNEG_00015	3.6.5.1	Brenda Blast Pfam
PNEG_00037	3.6.5.1	Brenda Blast Pfam
PNEG_00058	3.6.5.1	Brenda Blast Pfam
PNEG_00154	3.6.5.1	Brenda Blast Pfam
PNEG_01119	3.6.5.1	Brenda Blast Pfam
PNEG_01174	3.6.5.1	Brenda Blast Pfam
PNEG_01204	3.6.5.1	Brenda Blast Pfam
PNEG_01209	3.6.5.1	Brenda Blast Pfam
PNEG_01257	3.6.5.1	Brenda Blast Pfam
PNEG_02689	3.6.5.1	Brenda Blast Pfam
PNEG_02691	3.6.5.1	Brenda Blast Pfam
PNEG_01692	3.6.5.1	Brenda Blast Pfam
PNEG_01823	3.6.5.1	Brenda Blast Pfam
PNEG_01828	3.6.5.1	Brenda Blast Pfam
PNEG_00279	3.6.5.2	Brenda Blast
PNEG_01442	3.6.5.2	Brenda Blast
PNEG_02573	3.6.5.2	Brenda Blast
PNEG_02291	3.6.5.2	Brenda Blast
PNEG_02656	3.6.5.3	Brenda Uniprot Blast Pfam
PNEG_00429	3.6.5.3	Brenda Uniprot Blast Pfam
PNEG_02475	3.6.5.3	Brenda Uniprot Blast Pfam
PNEG_02279	3.6.5.3	Brenda Uniprot Blast Pfam
PNEG_02852	3.6.5.3	Brenda Uniprot Blast Pfam
PNEG_03124	3.6.5.3	Brenda Uniprot Blast Pfam
PNEG_00577	3.6.5.3	Brenda Uniprot Blast Pfam
PNEG_01692	3.6.5.3	Brenda Uniprot Blast Pfam
PNEG_01823	3.6.5.3	Brenda Uniprot Blast Pfam
PNEG_01204	3.6.5.3	Brenda Uniprot Blast Pfam
PNEG_02851	3.6.5.5	Blast Pfam
PNEG_01496	3.6.5.5	Blast Pfam
PNEG_00118	3.6.5.5	Blast Pfam
PNEG_02031	3.6.5.5	Blast Pfam
PNEG_01828	3.6.5.n1	Uniprot
PNEG_00906	3.7.1.3	Uniprot
PNEG_00272	4.-.-.-	Blast
PNEG_00493	4.1.1.21	Uniprot Manual curation
PNEG_02139	4.1.1.23	Uniprot Manual curation
PNEG_01566	4.1.1.33	Uniprot Pfam Manual curation
PNEG_03370	4.1.1.33	Uniprot Pfam Manual curation
PNEG_02805	4.1.1.33	Uniprot Pfam Manual curation
PNEG_00160	4.1.1.37	Uniprot
PNEG_03397	4.1.1.49	Uniprot Manual curation
PNEG_00603	4.1.1.65	Uniprot Manual curation
PNEG_03351	4.1.2.13	Uniprot Manual curation
PNEG_03560	4.1.2.25	Brenda Blast
PNEG_02729	4.1.3.44	Uniprot
PNEG_01733	4.1.99.12	Uniprot
PNEG_03175	4.2.1.-	Uniprot Manual curation
PNEG_02355	4.2.1.10	Uniprot Manual curation
PNEG_02858	4.2.1.11	Brenda Uniprot Blast Manual curation
PNEG_01578	4.2.1.134	Uniprot Pfam Manual curation
PNEG_03379	4.2.1.134	Uniprot Pfam Manual curation
PNEG_01468	4.2.1.134	Uniprot Pfam Manual curation
PNEG_01342	4.2.1.134	Uniprot Pfam Manual curation
PNEG_00490	4.2.1.2	Uniprot Blast Pfam Manual curation
PNEG_03240	4.2.1.2	Uniprot Blast Pfam Manual curation
PNEG_02873	4.2.1.22	Uniprot Manual curation
PNEG_02483	4.2.1.24	Uniprot Pfam
PNEG_00490	4.2.1.24	Uniprot Pfam
PNEG_03175	4.2.1.24	Uniprot Pfam
PNEG_03213	4.2.1.24	Uniprot Pfam
PNEG_02858	4.2.1.24	Uniprot Pfam
PNEG_03390	4.2.1.24	Uniprot Pfam
PNEG_00801	4.2.1.24	Uniprot Pfam
PNEG_01016	4.2.1.24	Uniprot Pfam
PNEG_00098	4.2.1.24	Uniprot Pfam
PNEG_03175	4.2.1.3	Blast Manual curation
PNEG_01299	4.2.1.51	Blast
PNEG_03240	4.2.1.75	Uniprot
PNEG_00098	4.2.1.93	Uniprot
PNEG_02355	4.2.3.4	Uniprot Blast Manual curation
PNEG_01430	4.2.3.5	Uniprot Pfam Manual curation
PNEG_00059	4.2.99.18	Uniprot Blast Pfam
PNEG_02110	4.2.99.18	Uniprot Blast Pfam
PNEG_02332	4.2.99.18	Uniprot Blast Pfam
PNEG_01586	4.2.99.18	Uniprot Blast Pfam
PNEG_00155	4.2.99.18	Uniprot Blast Pfam
PNEG_01245	4.2.99.18	Uniprot Blast Pfam
PNEG_03390	4.3.2.2	Uniprot Manual curation
PNEG_00272	4.3.3.6	Uniprot
PNEG_01173	4.4.1.17	Uniprot
PNEG_01565	4.4.1.17	Uniprot
PNEG_00312	4.6.1.16	Brenda Uniprot
PNEG_01544	4.6.1.16	Brenda Uniprot
PNEG_00562	4.99.1.1	Uniprot Pfam
PNEG_02831	5.1.3.1	Uniprot Manual curation
PNEG_03213	5.1.99.6	Uniprot
PNEG_00225	5.2.1.8	Uniprot Blast Pfam
PNEG_00415	5.2.1.8	Uniprot Blast Pfam
PNEG_00468	5.2.1.8	Uniprot Blast Pfam
PNEG_00758	5.2.1.8	Uniprot Blast Pfam
PNEG_01448	5.2.1.8	Uniprot Blast Pfam
PNEG_02089	5.2.1.8	Uniprot Blast Pfam
PNEG_02369	5.2.1.8	Uniprot Blast Pfam
PNEG_02449	5.2.1.8	Uniprot Blast Pfam
PNEG_02855	5.2.1.8	Uniprot Blast Pfam
PNEG_03139	5.2.1.8	Uniprot Blast Pfam
PNEG_03588	5.2.1.8	Uniprot Blast Pfam
PNEG_00500	5.2.1.8	Uniprot Blast Pfam
PNEG_03314	5.2.1.8	Uniprot Blast Pfam
PNEG_02487	5.2.1.8	Uniprot Blast Pfam
PNEG_02597	5.2.1.8	Uniprot Blast Pfam
PNEG_02108	5.2.1.8	Uniprot Blast Pfam
PNEG_02341	5.2.1.8	Uniprot Blast Pfam
PNEG_02874	5.2.1.8	Uniprot Blast Pfam
PNEG_03573	5.2.1.8	Uniprot Blast Pfam
PNEG_03395	5.2.1.8	Uniprot Blast Pfam
PNEG_00930	5.2.1.8	Uniprot Blast Pfam
PNEG_01556	5.2.1.8	Uniprot Blast Pfam
PNEG_01602	5.2.1.8	Uniprot Blast Pfam
PNEG_02782	5.2.1.8	Uniprot Blast Pfam
PNEG_01723	5.2.1.8	Uniprot Blast Pfam
PNEG_02037	5.2.1.8	Uniprot Blast Pfam
PNEG_02530	5.3.1.1	Uniprot Pfam Manual curation
PNEG_00278	5.3.1.1	Uniprot Pfam Manual curation
PNEG_02512	5.3.1.1	Uniprot Pfam Manual curation
PNEG_03583	5.3.1.1	Uniprot Pfam Manual curation
PNEG_00742	5.3.1.1	Uniprot Pfam Manual curation
PNEG_02034	5.3.1.1	Uniprot Pfam Manual curation
PNEG_00742	5.3.1.6	Uniprot Manual curation
PNEG_00035	5.3.1.8	Brenda Uniprot Pfam Manual curation
PNEG_03583	5.3.1.9	Brenda Uniprot Manual curation
PNEG_02168	5.3.3.2	Uniprot Manual curation
PNEG_03149	5.3.4.1	Brenda Uniprot Pfam
PNEG_00487	5.3.4.1	Brenda Uniprot Pfam
PNEG_03244	5.3.4.1	Brenda Uniprot Pfam
PNEG_03316	5.3.4.1	Brenda Uniprot Pfam
PNEG_02982	5.3.4.1	Brenda Uniprot Pfam
PNEG_03542	5.3.4.1	Brenda Uniprot Pfam
PNEG_03338	5.3.4.1	Brenda Uniprot Pfam
PNEG_00916	5.3.4.1	Brenda Uniprot Pfam
PNEG_01591	5.3.4.1	Brenda Uniprot Pfam
PNEG_00003	5.3.4.1	Brenda Uniprot Pfam
PNEG_00051	5.3.4.1	Brenda Uniprot Pfam
PNEG_01146	5.3.4.1	Brenda Uniprot Pfam
PNEG_01730	5.3.4.1	Brenda Uniprot Pfam
PNEG_03169	5.4.2.12	Uniprot Pfam
PNEG_03553	5.4.2.12	Uniprot Pfam
PNEG_00993	5.4.2.12	Uniprot Pfam
PNEG_03553	5.4.2.3	Uniprot Manual curation
PNEG_01091	5.4.2.8	Uniprot Manual curation
PNEG_01042	5.4.99.-	Uniprot Blast
PNEG_01548	5.4.99.-	Uniprot Blast
PNEG_02895	5.4.99.-	Uniprot Blast
PNEG_02895	5.4.99.12	Blast Pfam
PNEG_00654	5.4.99.12	Blast Pfam
PNEG_01616	5.4.99.12	Blast Pfam
PNEG_01774	5.4.99.7	Brenda Blast Pfam Manual curation
PNEG_01548	5.4.99.7	Brenda Blast Pfam Manual curation
PNEG_03139	5.5.1.4	Brenda Pfam
PNEG_02089	5.5.1.4	Brenda Pfam
PNEG_00379	5.6.2.1	Brenda Uniprot
PNEG_01223	5.6.2.1	Brenda Uniprot
PNEG_00635	5.6.2.2	Brenda Uniprot
PNEG_00262	6.1.1.1	Brenda Uniprot
PNEG_00818	6.1.1.1	Brenda Uniprot
PNEG_01101	6.1.1.10	Uniprot
PNEG_01408	6.1.1.10	Uniprot
PNEG_01371	6.1.1.11	Uniprot
PNEG_02889	6.1.1.11	Uniprot
PNEG_00833	6.1.1.12	Uniprot
PNEG_03028	6.1.1.14	Uniprot
PNEG_00302	6.1.1.15	Uniprot Pfam
PNEG_02101	6.1.1.15	Uniprot Pfam
PNEG_00818	6.1.1.15	Uniprot Pfam
PNEG_00985	6.1.1.15	Uniprot Pfam
PNEG_01504	6.1.1.15	Uniprot Pfam
PNEG_01614	6.1.1.15	Uniprot Pfam
PNEG_00254	6.1.1.15	Uniprot Pfam
PNEG_00262	6.1.1.15	Uniprot Pfam
PNEG_01209	6.1.1.15	Uniprot Pfam
PNEG_02633	6.1.1.15	Uniprot Pfam
PNEG_01898	6.1.1.15	Uniprot Pfam
PNEG_01478	6.1.1.16	Uniprot
PNEG_01504	6.1.1.17	Uniprot
PNEG_01614	6.1.1.17	Uniprot
PNEG_01292	6.1.1.19	Uniprot
PNEG_01898	6.1.1.2	Uniprot
PNEG_02633	6.1.1.2	Uniprot
PNEG_01194	6.1.1.20	Uniprot
PNEG_02714	6.1.1.20	Uniprot
PNEG_03490	6.1.1.20	Uniprot
PNEG_00389	6.1.1.21	Uniprot Pfam
PNEG_00302	6.1.1.21	Uniprot Pfam
PNEG_02087	6.1.1.21	Uniprot Pfam
PNEG_01292	6.1.1.21	Uniprot Pfam
PNEG_01779	6.1.1.22	Uniprot Pfam
PNEG_03237	6.1.1.22	Uniprot Pfam
PNEG_00985	6.1.1.22	Uniprot Pfam
PNEG_00254	6.1.1.3	Uniprot
PNEG_00877	6.1.1.3	Uniprot
PNEG_02022	6.1.1.4	Uniprot
PNEG_02087	6.1.1.4	Uniprot
PNEG_02342	6.1.1.5	Uniprot
PNEG_03097	6.1.1.5	Uniprot
PNEG_00867	6.1.1.6	Uniprot
PNEG_01456	6.1.1.6	Uniprot
PNEG_00410	6.1.1.7	Uniprot
PNEG_00421	6.1.1.9	Uniprot
PNEG_02384	6.1.1.9	Uniprot
PNEG_00705	6.2.1.-	Blast
PNEG_00705	6.2.1.4	Blast Manual curation
PNEG_00705	6.2.1.5	Uniprot Manual curation
PNEG_01994	6.2.1.5	Uniprot Manual curation
PNEG_00387	6.2.1.64	Uniprot
PNEG_00918	6.3.1.14	Uniprot Pfam
PNEG_03067	6.3.1.14	Uniprot Pfam
PNEG_01873	6.3.1.2	Uniprot Manual curation
PNEG_01412	6.3.1.20	Uniprot
PNEG_01399	6.3.2.1	Brenda Pfam
PNEG_01399	6.3.2.12	Brenda Uniprot Manual curation
PNEG_03108	6.3.2.17	Brenda Uniprot
PNEG_00306	6.3.2.19	Blast Pfam
PNEG_00311	6.3.2.19	Blast Pfam
PNEG_00370	6.3.2.19	Blast Pfam
PNEG_00387	6.3.2.19	Blast Pfam
PNEG_00409	6.3.2.19	Blast Pfam
PNEG_00456	6.3.2.19	Blast Pfam
PNEG_00555	6.3.2.19	Blast Pfam
PNEG_00556	6.3.2.19	Blast Pfam
PNEG_03245	6.3.2.19	Blast Pfam
PNEG_03254	6.3.2.19	Blast Pfam
PNEG_03270	6.3.2.19	Blast Pfam
PNEG_02457	6.3.2.19	Blast Pfam
PNEG_02487	6.3.2.19	Blast Pfam
PNEG_02558	6.3.2.19	Blast Pfam
PNEG_02158	6.3.2.19	Blast Pfam
PNEG_02181	6.3.2.19	Blast Pfam
PNEG_02326	6.3.2.19	Blast Pfam
PNEG_02338	6.3.2.19	Blast Pfam
PNEG_02945	6.3.2.19	Blast Pfam
PNEG_03000	6.3.2.19	Blast Pfam
PNEG_03006	6.3.2.19	Blast Pfam
PNEG_03082	6.3.2.19	Blast Pfam
PNEG_03472	6.3.2.19	Blast Pfam
PNEG_03497	6.3.2.19	Blast Pfam
PNEG_03534	6.3.2.19	Blast Pfam
PNEG_03577	6.3.2.19	Blast Pfam
PNEG_03420	6.3.2.19	Blast Pfam
PNEG_00613	6.3.2.19	Blast Pfam
PNEG_00631	6.3.2.19	Blast Pfam
PNEG_00713	6.3.2.19	Blast Pfam
PNEG_00740	6.3.2.19	Blast Pfam
PNEG_00932	6.3.2.19	Blast Pfam
PNEG_00977	6.3.2.19	Blast Pfam
PNEG_00994	6.3.2.19	Blast Pfam
PNEG_01054	6.3.2.19	Blast Pfam
PNEG_01056	6.3.2.19	Blast Pfam
PNEG_01417	6.3.2.19	Blast Pfam
PNEG_01554	6.3.2.19	Blast Pfam
PNEG_01576	6.3.2.19	Blast Pfam
PNEG_01630	6.3.2.19	Blast Pfam
PNEG_00027	6.3.2.19	Blast Pfam
PNEG_00152	6.3.2.19	Blast Pfam
PNEG_00212	6.3.2.19	Blast Pfam
PNEG_00259	6.3.2.19	Blast Pfam
PNEG_01111	6.3.2.19	Blast Pfam
PNEG_01128	6.3.2.19	Blast Pfam
PNEG_01300	6.3.2.19	Blast Pfam
PNEG_02711	6.3.2.19	Blast Pfam
PNEG_02724	6.3.2.19	Blast Pfam
PNEG_04299	6.3.2.19	Blast Pfam
PNEG_01763	6.3.2.19	Blast Pfam
PNEG_01862	6.3.2.19	Blast Pfam
PNEG_01914	6.3.2.19	Blast Pfam
PNEG_01961	6.3.2.19	Blast Pfam
PNEG_01964	6.3.2.19	Blast Pfam
PNEG_02002	6.3.2.19	Blast Pfam
PNEG_02043	6.3.2.19	Blast Pfam
PNEG_01286	6.3.2.2	Brenda Uniprot Pfam Manual curation
PNEG_02295	6.3.2.2	Brenda Uniprot Pfam Manual curation
PNEG_03012	6.3.2.3	Brenda Uniprot Manual curation
PNEG_02295	6.3.2.6	Uniprot Manual curation
PNEG_03470	6.3.3.1	Uniprot Manual curation
PNEG_01986	6.3.3.2	Uniprot Pfam
PNEG_03470	6.3.3.2	Uniprot Pfam
PNEG_03470	6.3.4.13	Uniprot Manual curation
PNEG_02952	6.3.4.14	Uniprot Manual curation
PNEG_02560	6.3.4.19	Uniprot
PNEG_02801	6.3.4.2	Uniprot Pfam Manual curation
PNEG_01416	6.3.4.2	Uniprot Pfam Manual curation
PNEG_01815	6.3.4.3	Uniprot Pfam
PNEG_03191	6.3.4.3	Uniprot Pfam
PNEG_03283	6.3.4.3	Uniprot Pfam
PNEG_02952	6.3.4.3	Uniprot Pfam
PNEG_02661	6.3.4.3	Uniprot Pfam
PNEG_02726	6.3.4.3	Uniprot Pfam
PNEG_01416	6.3.4.4	Uniprot Pfam Manual curation
PNEG_02801	6.3.4.4	Uniprot Pfam Manual curation
PNEG_00238	6.3.5.-	Uniprot
PNEG_01501	6.3.5.1	Uniprot
PNEG_00772	6.3.5.2	Uniprot Manual curation
PNEG_01485	6.3.5.3	Uniprot Pfam Manual curation
PNEG_00013	6.3.5.4	Brenda Pfam
PNEG_02726	6.3.5.5	Uniprot Blast Pfam Manual curation
PNEG_00570	6.3.5.5	Uniprot Blast Pfam Manual curation
PNEG_00772	6.3.5.5	Uniprot Blast Pfam Manual curation
PNEG_01501	6.3.5.5	Uniprot Blast Pfam Manual curation
PNEG_01113	6.3.5.5	Uniprot Blast Pfam Manual curation
PNEG_02979	6.3.5.5	Uniprot Blast Pfam Manual curation
PNEG_02661	6.4.1.1	Uniprot Manual curation
PNEG_02952	6.4.1.2	Uniprot Pfam Manual curation
PNEG_02661	6.4.1.2	Uniprot Pfam Manual curation
PNEG_01944	6.5.1.1	Brenda Uniprot Pfam
PNEG_03185	6.5.1.1	Brenda Uniprot Pfam
PNEG_02077	6.5.1.1	Brenda Uniprot Pfam
PNEG_00567	6.5.1.1	Brenda Uniprot Pfam
PNEG_01007	6.5.1.1	Brenda Uniprot Pfam
PNEG_02685	6.5.1.1	Brenda Uniprot Pfam
PNEG_02837	6.5.1.1	Brenda Uniprot Pfam
PNEG_03426	6.5.1.3	Uniprot Pfam
PNEG_01698	7.1.1.2	Brenda Uniprot Manual curation
PNEG_01721	7.1.2.1	Brenda Uniprot Blast Manual curation
PNEG_00966	7.1.2.2	Brenda Uniprot Blast Manual curation
PNEG_01499	7.1.2.2	Brenda Uniprot Blast Manual curation
PNEG_01004	7.2.2.-	Uniprot
PNEG_03193	7.2.2.-	Uniprot
PNEG_00952	7.2.2.10	Uniprot
PNEG_01076	7.2.2.10	Uniprot
PNEG_02104	7.2.2.10	Uniprot
PNEG_00217	7.6.2.1	Brenda Uniprot Manual curation
PNEG_00572	7.6.2.1	Brenda Uniprot Manual curation
PNEG_02523	7.6.2.1	Brenda Uniprot Manual curation
N/A	2.3.1.57	Manual curation
PNEG_00008	1.1.1.363	Manual curation
PNEG_00083	2.3.1.50	Manual curation
PNEG_00087	3.5.4.6	Manual curation
PNEG_00108	4.4.1.1	Manual curation
PNEG_00122	2.4.1.267	Manual curation
PNEG_00128	1.1.1.170	Manual curation
PNEG_00185	3.1.1.3	Manual curation
PNEG_00226	2.4.1.265	Manual curation
PNEG_00314	7.1.1.8	Manual curation
PNEG_00384	2.4.1.260	Manual curation
PNEG_00428	2.3.1.9	Manual curation
PNEG_00445	3.1.1.89	Manual curation
PNEG_00464	3.1.1.5	Manual curation
PNEG_00498	2.3.1.50	Manual curation
PNEG_00524	3.1.3.67	Manual curation
PNEG_00627	3.1.3.2	Manual curation
PNEG_00677	2.7.1.174	Manual curation
PNEG_00687	2.7.7.5	Manual curation
PNEG_00687	2.7.7.53	Manual curation
PNEG_00744	3.1.4.46	Manual curation
PNEG_00826	3.5.4.12	Manual curation
PNEG_00866	3.1.3.4	Manual curation
PNEG_00887	1.1.1.62	Manual curation
PNEG_00937	5.-.-.-	Manual curation
PNEG_00953	1.1.1.343	Manual curation
PNEG_00993	5.4.2.2	Manual curation
PNEG_01015	2.4.1.370	Manual curation
PNEG_01069	1.14.14.154	Manual curation
PNEG_01069	1.14.15.36	Manual curation
PNEG_01123	1.1.1.102	Manual curation
PNEG_01144	2.7.8.41	Manual curation
PNEG_01159	3.2.1.106	Manual curation
PNEG_01193	2.4.1.186	Manual curation
PNEG_01240	1.3.1.70	Manual curation
PNEG_01330	1.3.1.93	Manual curation
PNEG_01331	2.7.1.105	Manual curation
PNEG_01331	3.1.3.46	Manual curation
PNEG_01461	5.4.2.11	Manual curation
PNEG_01521	1.1.1.170	Manual curation
PNEG_01599	3.1.3.27	Manual curation
PNEG_01663	2.7.7.23	Manual curation
PNEG_01663	2.7.7.83	Manual curation
PNEG_01755	2.3.1.51	Manual curation
PNEG_01762	3.1.1.3	Manual curation
PNEG_01789	2.4.1.232	Manual curation
PNEG_01816	3.1.3.2	Manual curation
PNEG_01895	4.1.3.38	Manual curation
PNEG_01970	6.2.1.3	Manual curation
PNEG_02009	1.1.1.101	Manual curation
PNEG_02040	1.6.5.9	Manual curation
PNEG_02048	2.3.1.24	Manual curation
PNEG_02161	2.3.1.50	Manual curation
PNEG_02311	2.5.1.141	Manual curation
PNEG_02347	2.4.1.259	Manual curation
PNEG_02347	2.4.1.261	Manual curation
PNEG_02365	3.1.4.12	Manual curation
PNEG_02374	2.7.1.1	Manual curation
PNEG_02517	1.14.18.9	Manual curation
PNEG_02547	2.3.1.50	Manual curation
PNEG_02549	1.14.18.5	Manual curation
PNEG_02625	1.1.1.27	Manual curation
PNEG_02648	2.7.4.14	Manual curation
PNEG_02696	3.1.1.3	Manual curation
PNEG_02696	3.1.1.13	Manual curation
PNEG_02696	2.3.1.51	Manual curation
PNEG_02774	2.4.2.10	Manual curation
PNEG_02798	2.3.1.51	Manual curation
PNEG_02865	3.2.1.209	Manual curation
PNEG_02903	2.3.1.51	Manual curation
PNEG_02903	2.3.1.23	Manual curation
PNEG_02952	2.1.3.15	Manual curation
PNEG_02999	1.1.1.270	Manual curation
PNEG_03167	1.8.1.7	Manual curation
PNEG_03243	3.1.3.12	Manual curation
PNEG_03259	2.4.1.347	Manual curation
PNEG_03282	2.3.1.158	Manual curation
PNEG_03370	1.2.4.2	Manual curation
PNEG_03400	1.14.18.6	Manual curation
PNEG_03409	3.1.3.57	Manual curation
PNEG_03597	3.2.1.207	Manual curation
PNEG_04328	1.1.1.156	Manual curation

## Sheet: Table F. Present vs lost EC
Table F. Present and lost EC numbers in P. murina versus a consensus S. cerevisiae metabolic model [1]
EC number in S. cerevisiae model	Present/Lost in P. murina	Metabolic pathways
1.-.-.-	LOST	Sphingolipid metabolism
1.1.1.-	LOST	Glycerolipid metabolism, Complex alcohol metabolism, Phenylalanine metabolism, Tyrosine metabolism, Pentose and glucuronate interconversions, Pyruvate metabolism, Methylglyoxal metabolism, Fructose and mannose metabolism, Pentose phosphate pathway, Valine, leucine and isoleucine metabolism, Fatty acid ester pathway, Butanoate metabolism
1.1.1.1	LOST	Glycolysis / gluconeogenesis, Complex alcohol metabolism, Phenylalanine metabolism, Tyrosine metabolism, Fatty acid ester pathway
1.1.1.10	LOST	Pentose and glucuronate interconversions
1.1.1.100	LOST	Fatty acid biosynthesis
1.1.1.101	PRESENT	Glycerophospholipid metabolism
1.1.1.102	PRESENT	Sphingolipid metabolism
1.1.1.11	LOST	Pentose and glucuronate interconversions
1.1.1.116	LOST	Alternate carbon metabolism
1.1.1.117	LOST	Alternate carbon metabolism
1.1.1.12	LOST	Pentose and glucuronate interconversions
1.1.1.14	LOST	Fructose and mannose metabolism, Pentose and glucuronate interconversions
1.1.1.156	PRESENT	Glycerolipid metabolism
1.1.1.169	PRESENT	Pantothenate and coa biosynthesis
1.1.1.170	PRESENT	Steroid biosynthesis
1.1.1.2	LOST	Complex alcohol metabolism, Phenylalanine metabolism, Fatty acid ester pathway
1.1.1.205	PRESENT	Purine metabolism
1.1.1.21	LOST	Glycerolipid metabolism, Pentose and glucuronate interconversions, Pyruvate metabolism
1.1.1.23	LOST	Histidine metabolism
1.1.1.25	PRESENT	Phenylalanine, tyrosine and tryptophan biosynthesis
1.1.1.26	LOST	Glyoxylate and dicarboxylate metabolism
1.1.1.265	LOST	Pyruvate metabolism
1.1.1.270	PRESENT	Steroid biosynthesis
1.1.1.283	LOST	Pyruvate metabolism
1.1.1.284	LOST	Complex alcohol metabolism, Phenylalanine metabolism, Tyrosine metabolism, Fatty acid ester pathway
1.1.1.3	LOST	Glycine, serine and threonine metabolism
1.1.1.302	PRESENT	Riboflavin metabolism
1.1.1.303	LOST	Butanoate metabolism
1.1.1.320	LOST	Other
1.1.1.330	PRESENT	Biosynthesis of unsaturated fatty acids
1.1.1.34	PRESENT	Terpenoid backbone biosynthesis
1.1.1.37	PRESENT	Citrate cycle (TCA cycle)
1.1.1.38	LOST	Pyruvate metabolism
1.1.1.381	LOST	Glycine, serine and threonine metabolism
1.1.1.399	LOST	Glycine, serine and threonine metabolism
1.1.1.4	LOST	Butanoate metabolism
1.1.1.41	PRESENT	Citrate cycle (TCA cycle)
1.1.1.42	LOST	Citrate cycle (TCA cycle)
1.1.1.44	PRESENT	Pentose phosphate pathway
1.1.1.49	PRESENT	Pentose phosphate pathway
1.1.1.65	LOST	Vitamin b6 metabolism
1.1.1.69	LOST	Pentose phosphate pathway
1.1.1.8	LOST	Glycerophospholipid metabolism
1.1.1.85	LOST	Valine, leucine and isoleucine metabolism
1.1.1.86	LOST	Valine, leucine and isoleucine metabolism
1.1.1.87	LOST	Lysine metabolism
1.1.1.9	LOST	Pentose and glucuronate interconversions
1.1.1.95	LOST	Glycine, serine and threonine metabolism
1.1.1.n12	LOST	Fatty acid degradation
1.1.2.3	LOST	Pyruvate metabolism
1.1.2.4	LOST	Pyruvate metabolism
1.1.3.37	LOST	Alternate carbon metabolism
1.1.5.3	PRESENT	Glycerophospholipid metabolism
1.1.99.-	LOST	Pyruvate metabolism
1.1.99.40	LOST	Pyruvate metabolism
1.10.2.2	PRESENT	Oxidative phosphorylation
1.11.1.15	LOST	Glutathione metabolism
1.11.1.5	LOST	Oxidative phosphorylation
1.11.1.6	LOST	Glyoxylate and dicarboxylate metabolism
1.11.1.9	LOST	Glutathione metabolism
1.13.11.19	LOST	Taurine and hypotaurine metabolism
1.13.11.27	LOST	Tyrosine metabolism
1.13.11.5	LOST	Tyrosine metabolism
1.13.11.52	LOST	Tryptophan metabolism
1.13.11.54	LOST	Cysteine and methionine metabolism
1.13.11.6	PRESENT	Tryptophan metabolism
1.13.12.16	LOST	Nitrogen metabolism
1.14.11.-	LOST	Sulfur metabolism
1.14.12.17	LOST	Nitrogen metabolism
1.14.13.-	PRESENT	Ubiquinone and other terpenoid-quinone biosynthesis
1.14.13.70	LOST	Steroid biosynthesis
1.14.13.72	LOST	Steroid biosynthesis
1.14.13.9	PRESENT	Tryptophan metabolism
1.14.14.-	LOST	Tryptophan metabolism
1.14.14.17	PRESENT	Steroid biosynthesis
1.14.14.5	LOST	Sulfur metabolism
1.14.19.1	PRESENT	Biosynthesis of unsaturated fatty acids
1.14.19.20	LOST	Steroid biosynthesis
1.14.19.41	LOST	Steroid biosynthesis
1.15.1.1	PRESENT	Superoxide metabolism
1.16.1.7	LOST	Porphyrin and chlorophyll metabolism
1.16.3.1	PRESENT	Porphyrin and chlorophyll metabolism
1.17.4.1	PRESENT	Purine metabolism, Pyrimidine metabolism
1.18.1.6	PRESENT	Porphyrin and chlorophyll metabolism
1.2.1.-	LOST	Beta-alanine metabolism
1.2.1.11	LOST	Glycine, serine and threonine metabolism
1.2.1.12	PRESENT	Glycolysis / gluconeogenesis
1.2.1.16	LOST	Alanine, aspartate and glutamate metabolism
1.2.1.18	LOST	Beta-alanine metabolism
1.2.1.2	LOST	Glyoxylate and dicarboxylate metabolism
1.2.1.27	LOST	Beta-alanine metabolism
1.2.1.3	LOST	Beta-alanine metabolism, Phenylalanine metabolism, Glycolysis / gluconeogenesis, Glycerolipid metabolism, Arginine and proline metabolism, Tryptophan metabolism, Sphingolipid metabolism, Ascorbate and aldarate metabolism, Valine, leucine and isoleucine metabolism, Histidine metabolism, Alternate carbon metabolism, Insect hormone biosynthesis, Fatty acid ester pathway
1.2.1.31	LOST	Lysine metabolism
1.2.1.38	LOST	Arginine biosynthesis
1.2.1.4	LOST	Glycolysis / gluconeogenesis, Tryptophan metabolism
1.2.1.41	LOST	Arginine and proline metabolism
1.2.1.5	LOST	Glycolysis / gluconeogenesis, Pyruvate metabolism, Tryptophan metabolism, Arginine and proline metabolism, Fatty acid ester pathway
1.2.1.88	LOST	Alanine, aspartate and glutamate metabolism, Arginine and proline metabolism
1.2.1.95	LOST	Lysine metabolism
1.2.4.1	PRESENT	Glycolysis / gluconeogenesis
1.2.4.2	PRESENT	Glycine, serine and threonine metabolism, Citrate cycle (TCA cycle)
1.3.1.104	LOST	Biosynthesis of unsaturated fatty acids
1.3.1.13	LOST	Phenylalanine, tyrosine and tryptophan biosynthesis
1.3.1.34	LOST	Ascospore biosynthesis
1.3.1.6	LOST	Citrate cycle (TCA cycle), Cellular response to anaerobic conditions
1.3.1.70	PRESENT	Steroid biosynthesis
1.3.1.71	PRESENT	Steroid biosynthesis
1.3.1.76	LOST	Porphyrin and chlorophyll metabolism
1.3.1.93	PRESENT	Biosynthesis of unsaturated fatty acids
1.3.3.3	PRESENT	Porphyrin and chlorophyll metabolism
1.3.3.4	PRESENT	Porphyrin and chlorophyll metabolism
1.3.3.6	LOST	Fatty acid degradation
1.3.5.1	PRESENT	Citrate cycle (TCA cycle)
1.3.98.1	LOST	Pyrimidine metabolism
1.4.1.14	LOST	Alanine, aspartate and glutamate metabolism
1.4.1.2	PRESENT	Alanine, aspartate and glutamate metabolism
1.4.1.4	LOST	Alanine, aspartate and glutamate metabolism
1.4.3.5	PRESENT	Vitamin b6 metabolism
1.4.4.2	PRESENT	Glycine, serine and threonine metabolism, One carbon pool by folate
1.5.1.10	LOST	Lysine metabolism
1.5.1.15	LOST	One carbon pool by folate
1.5.1.2	LOST	Arginine and proline metabolism
1.5.1.20	LOST	One carbon pool by folate
1.5.1.3	PRESENT	Folate biosynthesis
1.5.1.39	LOST	Riboflavin metabolism
1.5.1.5	PRESENT	One carbon pool by folate
1.5.1.7	LOST	Lysine metabolism
1.5.3.17	LOST	Arginine and proline metabolism
1.5.5.2	LOST	Arginine and proline metabolism
1.6.2.2	PRESENT	Amino sugar and nucleotide sugar metabolism
1.6.2.4	PRESENT	Steroid biosynthesis
1.6.5.5	LOST	Ubiquinone and other terpenoid-quinone biosynthesis
1.6.5.9	PRESENT	Oxidative phosphorylation
1.8.1.2	LOST	Sulfur metabolism
1.8.1.3	LOST	Sulfur metabolism
1.8.1.4	PRESENT	Glycine, serine and threonine metabolism, Citrate cycle (TCA cycle), Glycolysis / gluconeogenesis, One carbon pool by folate
1.8.1.7	PRESENT	Glutathione metabolism
1.8.1.9	PRESENT	Glutathione metabolism
1.8.2.2	LOST	Oxidative phosphorylation
1.8.4.11	LOST	Cysteine and methionine metabolism
1.8.4.14	LOST	Cysteine and methionine metabolism
1.8.4.8	LOST	Sulfur metabolism
1.8.5.1	LOST	Glutathione metabolism
1.9.3.1	PRESENT	Oxidative phosphorylation
2.-.-.-	LOST	Glycosylphosphatidylinositol (gpi)-anchor biosynthesis, Sphingoglycolipid metabolism
2.1.1.-	PRESENT	Histidine metabolism, Nicotinate and nicotinamide metabolism
2.1.1.10	LOST	Cysteine and methionine metabolism
2.1.1.100	LOST	Terpenoid backbone biosynthesis
2.1.1.107	LOST	Porphyrin and chlorophyll metabolism
2.1.1.114	PRESENT	Ubiquinone and other terpenoid-quinone biosynthesis
2.1.1.14	LOST	Cysteine and methionine metabolism
2.1.1.145	LOST	Complex alcohol metabolism, C5-branched dibasic acid metabolism
2.1.1.17	LOST	Glycerophospholipid metabolism
2.1.1.201	PRESENT	Ubiquinone and other terpenoid-quinone biosynthesis
2.1.1.22	LOST	Histidine metabolism
2.1.1.314	PRESENT	Cysteine and methionine metabolism
2.1.1.41	PRESENT	Steroid biosynthesis
2.1.1.43	LOST	Lysine metabolism
2.1.1.45	PRESENT	Pyrimidine metabolism
2.1.1.59	LOST	Lysine metabolism
2.1.1.64	PRESENT	Ubiquinone and other terpenoid-quinone biosynthesis
2.1.1.71	LOST	Glycerophospholipid metabolism
2.1.2.1	PRESENT	Glycine, serine and threonine metabolism
2.1.2.10	PRESENT	Glycine, serine and threonine metabolism, One carbon pool by folate
2.1.2.11	LOST	Pantothenate and coa biosynthesis
2.1.2.2	PRESENT	Purine metabolism
2.1.2.3	PRESENT	Purine metabolism
2.1.2.9	PRESENT	tRNA metabolism
2.1.3.2	PRESENT	Pyrimidine metabolism
2.1.3.3	LOST	Arginine biosynthesis
2.2.1.1	PRESENT	Pentose phosphate pathway
2.2.1.2	LOST	Pentose phosphate pathway
2.2.1.6	LOST	Valine, leucine and isoleucine metabolism
2.3.-.-	PRESENT	Glycosylphosphatidylinositol (gpi)-anchor biosynthesis, Glycerophospholipid metabolism
2.3.1.1	LOST	Arginine biosynthesis
2.3.1.12	PRESENT	Glycolysis / gluconeogenesis
2.3.1.15	LOST	Glycerolipid metabolism
2.3.1.158	PRESENT	Glycerolipid metabolism
2.3.1.16	LOST	Fatty acid degradation
2.3.1.181	PRESENT	Lipoic acid metabolism
2.3.1.199	PRESENT	Biosynthesis of unsaturated fatty acids
2.3.1.20	LOST	Glycerolipid metabolism
2.3.1.22	LOST	Glycerolipid metabolism
2.3.1.23	PRESENT	Glycerolipid metabolism, Glycerophospholipid metabolism
2.3.1.24	PRESENT	Sphingolipid metabolism
2.3.1.26	LOST	Steroid biosynthesis, Glycerolipid metabolism
2.3.1.268	LOST	Fatty acid ester pathway
2.3.1.31	LOST	Cysteine and methionine metabolism
2.3.1.35	LOST	Arginine biosynthesis
2.3.1.36	LOST	Phenylalanine metabolism
2.3.1.37	PRESENT	Porphyrin and chlorophyll metabolism
2.3.1.39	LOST	Fatty acid biosynthesis
2.3.1.4	PRESENT	Amino sugar and nucleotide sugar metabolism
2.3.1.41	LOST	Fatty acid biosynthesis
2.3.1.42	LOST	Glycerolipid metabolism
2.3.1.48	PRESENT	Phenylalanine metabolism
2.3.1.50	PRESENT	Sphingolipid metabolism
2.3.1.51	PRESENT	Glycerolipid metabolism
2.3.1.61	PRESENT	Glycine, serine and threonine metabolism, Citrate cycle (TCA cycle)
2.3.1.7	LOST	Carnitine metabolism
2.3.1.84	LOST	Complex alcohol metabolism, Fatty acid ester pathway
2.3.1.86	LOST	Fatty acid biosynthesis
2.3.1.9	PRESENT	Fatty acid degradation
2.3.2.2	LOST	Glutathione metabolism
2.3.2.8	PRESENT	tRNA metabolism
2.3.3.-	LOST	Glyoxylate and dicarboxylate metabolism
2.3.3.1	PRESENT	Propanoate metabolism, Citrate cycle (TCA cycle)
2.3.3.10	PRESENT	Terpenoid backbone biosynthesis
2.3.3.13	LOST	Valine, leucine and isoleucine metabolism
2.3.3.14	LOST	Pyruvate metabolism
2.3.3.16	PRESENT	Citrate cycle (TCA cycle)
2.3.3.9	LOST	Pyruvate metabolism
2.4.-.-	LOST	Sphingoglycolipid metabolism
2.4.1.-	PRESENT	N-glycan biosynthesis, Glycosylphosphatidylinositol (gpi)-anchor biosynthesis, Galactose metabolism
2.4.1.1	PRESENT	Starch and sucrose metabolism
2.4.1.109	PRESENT	N-glycan biosynthesis
2.4.1.11	PRESENT	Starch and sucrose metabolism
2.4.1.117	PRESENT	N-glycan biosynthesis
2.4.1.131	PRESENT	N-glycan biosynthesis
2.4.1.132	PRESENT	N-glycan biosynthesis
2.4.1.141	PRESENT	N-glycan biosynthesis
2.4.1.142	PRESENT	N-glycan biosynthesis
2.4.1.15	PRESENT	Starch and sucrose metabolism
2.4.1.16	PRESENT	Amino sugar and nucleotide sugar metabolism
2.4.1.173	LOST	Steroid biosynthesis
2.4.1.186	PRESENT	Starch and sucrose metabolism
2.4.1.198	PRESENT	Glycosylphosphatidylinositol (gpi)-anchor biosynthesis
2.4.1.232	PRESENT	N-glycan biosynthesis
2.4.1.25	PRESENT	Starch and sucrose metabolism
2.4.1.256	PRESENT	N-glycan biosynthesis
2.4.1.257	PRESENT	N-glycan biosynthesis
2.4.1.259	PRESENT	N-glycan biosynthesis
2.4.1.260	PRESENT	N-glycan biosynthesis
2.4.1.261	PRESENT	N-glycan biosynthesis
2.4.1.265	PRESENT	N-glycan biosynthesis
2.4.1.267	PRESENT	N-glycan biosynthesis
2.4.1.34	PRESENT	Starch and sucrose metabolism
2.4.1.83	PRESENT	N-glycan biosynthesis
2.4.2.-	LOST	Histidine metabolism, Purine metabolism
2.4.2.1	LOST	Nicotinate and nicotinamide metabolism, Purine metabolism
2.4.2.10	PRESENT	Pyrimidine metabolism
2.4.2.14	PRESENT	Purine metabolism
2.4.2.17	LOST	Histidine metabolism
2.4.2.18	LOST	Phenylalanine, tyrosine and tryptophan biosynthesis
2.4.2.19	PRESENT	Nicotinate and nicotinamide metabolism
2.4.2.28	LOST	Cysteine and methionine metabolism, Nicotinate and nicotinamide metabolism
2.4.2.7	LOST	Purine metabolism
2.4.2.8	LOST	Purine metabolism
2.4.2.9	LOST	Pyrimidine metabolism
2.5.1.-	PRESENT	Terpenoid backbone biosynthesis, Porphyrin and chlorophyll metabolism, Cysteine and methionine metabolism
2.5.1.1	PRESENT	Terpenoid backbone biosynthesis
2.5.1.10	PRESENT	Terpenoid backbone biosynthesis
2.5.1.129	LOST	Riboflavin metabolism
2.5.1.15	LOST	Folate biosynthesis
2.5.1.16	LOST	Arginine and proline metabolism, Glutathione metabolism
2.5.1.18	PRESENT	Glutathione metabolism
2.5.1.19	PRESENT	Phenylalanine, tyrosine and tryptophan biosynthesis
2.5.1.21	PRESENT	Steroid biosynthesis
2.5.1.22	LOST	Arginine and proline metabolism
2.5.1.29	LOST	Terpenoid backbone biosynthesis
2.5.1.3	LOST	Thiamine metabolism
2.5.1.39	PRESENT	Ubiquinone and other terpenoid-quinone biosynthesis
2.5.1.46	LOST	Arginine and proline metabolism
2.5.1.47	LOST	Cysteine and methionine metabolism
2.5.1.48	LOST	Cysteine and methionine metabolism
2.5.1.49	LOST	Cysteine and methionine metabolism
2.5.1.54	PRESENT	Phenylalanine, tyrosine and tryptophan biosynthesis
2.5.1.58	LOST	Terpenoid backbone biosynthesis
2.5.1.6	PRESENT	Cysteine and methionine metabolism
2.5.1.61	PRESENT	Porphyrin and chlorophyll metabolism
2.5.1.78	PRESENT	Riboflavin metabolism
2.5.1.87	PRESENT	Terpenoid backbone biosynthesis
2.5.1.9	LOST	Riboflavin metabolism
2.6.1.1	PRESENT	Alanine, aspartate and glutamate metabolism, Arginine and proline metabolism, Tyrosine metabolism, Sulfur metabolism
2.6.1.11	LOST	Arginine biosynthesis
2.6.1.13	LOST	Arginine and proline metabolism
2.6.1.16	PRESENT	Alanine, aspartate and glutamate metabolism
2.6.1.19	LOST	Alanine, aspartate and glutamate metabolism, Beta-alanine metabolism
2.6.1.2	LOST	Alanine, aspartate and glutamate metabolism
2.6.1.39	LOST	Lysine metabolism, Phenylalanine, tyrosine and tryptophan biosynthesis, Tyrosine metabolism
2.6.1.42	LOST	Valine, leucine and isoleucine metabolism, Cysteine and methionine metabolism
2.6.1.44	LOST	Alanine, aspartate and glutamate metabolism
2.6.1.52	LOST	Glycine, serine and threonine metabolism
2.6.1.55	LOST	Beta-alanine metabolism
2.6.1.57	LOST	Lysine metabolism, Phenylalanine, tyrosine and tryptophan biosynthesis, Tyrosine metabolism
2.6.1.58	LOST	Phenylalanine, tyrosine and tryptophan biosynthesis
2.6.1.62	LOST	Biotin metabolism
2.6.1.7	LOST	Lysine metabolism, Tryptophan metabolism, Phenylalanine, tyrosine and tryptophan biosynthesis
2.6.1.85	PRESENT	Folate biosynthesis
2.6.1.9	LOST	Histidine metabolism
2.7.-.-	PRESENT	Ubiquinone and other terpenoid-quinone biosynthesis
2.7.1.1	PRESENT	Glycolysis / gluconeogenesis
2.7.1.101	LOST	Galactose metabolism
2.7.1.105	PRESENT	Fructose and mannose metabolism
2.7.1.108	PRESENT	N-glycan biosynthesis
2.7.1.11	PRESENT	Glycolysis / gluconeogenesis
2.7.1.12	LOST	Pentose phosphate pathway
2.7.1.137	PRESENT	Inositol phosphate metabolism
2.7.1.15	LOST	Pentose phosphate pathway
2.7.1.150	PRESENT	Inositol phosphate metabolism
2.7.1.151	LOST	Inositol phosphate metabolism
2.7.1.158	PRESENT	Inositol phosphate metabolism
2.7.1.17	LOST	Pentose and glucuronate interconversions
2.7.1.173	LOST	Nicotinate and nicotinamide metabolism
2.7.1.174	PRESENT	Glycerophospholipid metabolism
2.7.1.2	LOST	Glycolysis / gluconeogenesis
2.7.1.20	PRESENT	Purine metabolism
2.7.1.22	LOST	Nicotinate and nicotinamide metabolism
2.7.1.23	LOST	Nicotinate and nicotinamide metabolism
2.7.1.24	LOST	Pantothenate and coa biosynthesis
2.7.1.25	LOST	Sulfur metabolism
2.7.1.26	PRESENT	Riboflavin metabolism
2.7.1.28	LOST	Glycerolipid metabolism, Fructose and mannose metabolism
2.7.1.29	LOST	Glycerolipid metabolism
2.7.1.30	PRESENT	Glycerolipid metabolism
2.7.1.32	LOST	Glycerophospholipid metabolism
2.7.1.33	LOST	Pantothenate and coa biosynthesis
2.7.1.35	PRESENT	Vitamin b6 metabolism
2.7.1.36	PRESENT	Terpenoid backbone biosynthesis
2.7.1.39	LOST	Glycine, serine and threonine metabolism
2.7.1.40	PRESENT	Glycolysis / gluconeogenesis
2.7.1.47	LOST	Alternate carbon metabolism
2.7.1.48	LOST	Pyrimidine metabolism
2.7.1.49	LOST	Thiamine metabolism
2.7.1.50	LOST	Thiamine metabolism
2.7.1.6	LOST	Galactose metabolism
2.7.1.67	LOST	Inositol phosphate metabolism
2.7.1.68	LOST	Inositol phosphate metabolism
2.7.1.71	PRESENT	Phenylalanine, tyrosine and tryptophan biosynthesis
2.7.1.82	LOST	Glycerophospholipid metabolism
2.7.1.86	LOST	Nicotinate and nicotinamide metabolism
2.7.1.91	LOST	Sphingolipid metabolism
2.7.11.1	PRESENT	Inositol phosphate metabolism
2.7.2.11	LOST	Arginine and proline metabolism
2.7.2.3	PRESENT	Glycolysis / gluconeogenesis
2.7.2.4	LOST	Glycine, serine and threonine metabolism
2.7.2.8	LOST	Arginine biosynthesis
2.7.3.3	LOST	Arginine and proline metabolism
2.7.4.1	LOST	Oxidative phosphorylation
2.7.4.10	LOST	Purine metabolism
2.7.4.14	PRESENT	Pyrimidine metabolism
2.7.4.2	PRESENT	Terpenoid backbone biosynthesis
2.7.4.21	PRESENT	Inositol phosphate metabolism, Phosphatidylinositol signaling system
2.7.4.24	PRESENT	Inositol phosphate metabolism
2.7.4.3	PRESENT	Purine metabolism
2.7.4.6	PRESENT	Pyrimidine metabolism, Purine metabolism, Transport [c, v], Transport [c, erm]
2.7.4.7	PRESENT	Thiamine metabolism
2.7.4.8	PRESENT	Purine metabolism
2.7.4.9	PRESENT	Pyrimidine metabolism
2.7.6.1	PRESENT	Pentose phosphate pathway
2.7.6.2	PRESENT	Thiamine metabolism
2.7.6.3	PRESENT	Folate biosynthesis
2.7.7.1	PRESENT	Nicotinate and nicotinamide metabolism
2.7.7.12	LOST	Galactose metabolism
2.7.7.13	PRESENT	Fructose and mannose metabolism
2.7.7.14	LOST	Glycerophospholipid metabolism
2.7.7.15	LOST	Glycerophospholipid metabolism
2.7.7.18	LOST	Nicotinate and nicotinamide metabolism
2.7.7.2	LOST	Riboflavin metabolism
2.7.7.23	PRESENT	Amino sugar and nucleotide sugar metabolism
2.7.7.3	LOST	Pantothenate and coa biosynthesis
2.7.7.4	LOST	Sulfur metabolism
2.7.7.41	PRESENT	Glycerophospholipid metabolism
2.7.7.5	PRESENT	Purine metabolism, Sulfur metabolism
2.7.7.53	PRESENT	Purine metabolism, Sulfur metabolism
2.7.7.87	PRESENT	Threonylcarbamoyladenosine metabolism
2.7.7.9	PRESENT	Galactose metabolism
2.7.8.1	LOST	Glycerophospholipid metabolism
2.7.8.11	PRESENT	Inositol phosphate metabolism
2.7.8.15	PRESENT	N-glycan biosynthesis
2.7.8.2	LOST	Glycerophospholipid metabolism
2.7.8.41	PRESENT	Glycerophospholipid metabolism
2.7.8.5	PRESENT	Glycerophospholipid metabolism
2.7.8.7	LOST	Pantothenate and coa biosynthesis, Lysine metabolism
2.7.8.8	PRESENT	Glycerophospholipid metabolism
2.8.1.-	PRESENT	Sulfur metabolism
2.8.1.1	LOST	Sulfur metabolism
2.8.1.2	LOST	Sulfur metabolism
2.8.1.6	LOST	Biotin metabolism
2.8.1.7	PRESENT	Thiamine metabolism
2.8.1.8	PRESENT	Lipoic acid metabolism
3.1.-.-	PRESENT	Complex alcohol metabolism, Oxidative phosphorylation, Fatty acid ester pathway
3.1.1.-	PRESENT	Glycerolipid metabolism, tRNA metabolism, Glycerophospholipid metabolism, Alternate carbon metabolism
3.1.1.13	PRESENT	Steroid biosynthesis
3.1.1.2	LOST	Alternate carbon metabolism
3.1.1.23	LOST	Glycerolipid metabolism
3.1.1.3	PRESENT	Glycerolipid metabolism
3.1.1.31	PRESENT	Pentose phosphate pathway
3.1.1.5	PRESENT	Glycerophospholipid metabolism
3.1.1.96	PRESENT	tRNA metabolism
3.1.2.-	LOST	Biosynthesis of unsaturated fatty acids
3.1.2.1	LOST	Pyruvate metabolism
3.1.2.12	LOST	Alternate carbon metabolism
3.1.2.2	LOST	Biosynthesis of unsaturated fatty acids
3.1.2.4	PRESENT	Valine, leucine and isoleucine metabolism
3.1.2.6	PRESENT	Pyruvate metabolism
3.1.3.-	LOST	Nicotinate and nicotinamide metabolism, Sphingolipid metabolism, Glycerolipid metabolism, Inositol phosphate metabolism, Transport [c, e], Glycine, serine and threonine metabolism, Purine metabolism, Taurine and hypotaurine metabolism, Pyrimidine metabolism, Pentose phosphate pathway
3.1.3.1	PRESENT	Folate biosynthesis
3.1.3.11	LOST	Glycolysis / gluconeogenesis
3.1.3.12	PRESENT	Starch and sucrose metabolism
3.1.3.15	LOST	Histidine metabolism
3.1.3.18	LOST	Glyoxylate and dicarboxylate metabolism
3.1.3.19	LOST	Glycerolipid metabolism
3.1.3.2	PRESENT	Riboflavin metabolism, Thiamine metabolism, Pentose phosphate pathway
3.1.3.21	LOST	Glycerolipid metabolism
3.1.3.25	PRESENT	Inositol phosphate metabolism
3.1.3.27	PRESENT	Glycerophospholipid metabolism
3.1.3.29	LOST	Pentose phosphate pathway
3.1.3.3	LOST	Glycine, serine and threonine metabolism
3.1.3.34	LOST	Pyrimidine metabolism
3.1.3.36	PRESENT	Inositol phosphate metabolism
3.1.3.37	LOST	Glycolysis / gluconeogenesis
3.1.3.4	PRESENT	Glycerolipid metabolism
3.1.3.41	PRESENT	Alternate carbon metabolism
3.1.3.46	PRESENT	Fructose and mannose metabolism
3.1.3.54	LOST	Folate biosynthesis
3.1.3.6	LOST	Purine metabolism, Pyrimidine metabolism
3.1.3.64	LOST	Inositol phosphate metabolism
3.1.3.68	LOST	Alternate carbon metabolism
3.1.3.7	PRESENT	Sulfur metabolism
3.1.3.77	LOST	Cysteine and methionine metabolism
3.1.3.81	LOST	Glycerolipid metabolism
3.1.3.84	LOST	Purine metabolism
3.1.3.99	LOST	Purine metabolism
3.1.4.-	PRESENT	Sphingolipid metabolism, Glycerophospholipid metabolism
3.1.4.11	PRESENT	Inositol phosphate metabolism
3.1.4.17	LOST	Purine metabolism
3.1.4.37	LOST	Cyclic nucleotide metabolism, Purine metabolism
3.1.4.4	PRESENT	Glycerophospholipid metabolism
3.1.4.46	PRESENT	Glycerophospholipid metabolism
3.1.4.53	LOST	Purine metabolism
3.1.7.6	LOST	Folate biosynthesis, Thiamine metabolism
3.12.1.1	LOST	Sulfur metabolism
3.13.1.-	LOST	Cysteine and methionine metabolism
3.2.1.-	PRESENT	N-glycan biosynthesis
3.2.1.10	LOST	Starch and sucrose metabolism
3.2.1.106	PRESENT	N-glycan biosynthesis
3.2.1.113	LOST	N-glycan biosynthesis
3.2.1.14	PRESENT	Amino sugar and nucleotide sugar metabolism
3.2.1.15	LOST	Pentose and glucuronate interconversions
3.2.1.20	LOST	Starch and sucrose metabolism
3.2.1.21	LOST	Alternate carbon metabolism
3.2.1.22	LOST	Galactose metabolism
3.2.1.24	LOST	Fructose and mannose metabolism
3.2.1.26	LOST	Starch and sucrose metabolism
3.2.1.28	PRESENT	Starch and sucrose metabolism
3.2.1.3	LOST	Starch and sucrose metabolism
3.2.1.33	PRESENT	Starch and sucrose metabolism
3.2.1.58	PRESENT	Starch and sucrose metabolism
3.2.1.6	PRESENT	Starch and sucrose metabolism
3.2.1.84	LOST	N-glycan biosynthesis
3.2.2.-	PRESENT	Purine metabolism
3.2.2.3	LOST	Nicotinate and nicotinamide metabolism, Pyrimidine metabolism
3.3.1.1	PRESENT	Cysteine and methionine metabolism
3.3.2.6	LOST	Arachidonic acid metabolism
3.4.-.-	PRESENT	Glutathione metabolism
3.4.11.18	PRESENT	Dipeptidases
3.4.11.22	LOST	Dipeptidases
3.4.13.-	LOST	Glutathione metabolism
3.4.13.18	LOST	Dipeptidases
3.4.19.13	LOST	Glutathione metabolism
3.5.1.-	LOST	Sphingolipid metabolism, Nicotinate and nicotinamide metabolism, Glycerophospholipid metabolism, Glutathione metabolism
3.5.1.1	PRESENT	Alanine, aspartate and glutamate metabolism
3.5.1.14	LOST	Cysteine and methionine metabolism
3.5.1.19	LOST	Nicotinate and nicotinamide metabolism
3.5.1.2	PRESENT	Vitamin b6 metabolism
3.5.1.3	LOST	Alanine, aspartate and glutamate metabolism
3.5.1.4	PRESENT	Phenylalanine metabolism, Tryptophan metabolism, Alternate carbon metabolism, Other
3.5.1.41	LOST	Amino sugar and nucleotide sugar metabolism
3.5.1.54	LOST	Arginine biosynthesis
3.5.1.89	PRESENT	Glycosylphosphatidylinositol (gpi)-anchor biosynthesis
3.5.1.9	PRESENT	Tryptophan metabolism
3.5.2.3	PRESENT	Pyrimidine metabolism
3.5.2.5	LOST	Purine metabolism
3.5.2.9	LOST	Glutathione metabolism
3.5.3.1	LOST	Arginine biosynthesis
3.5.3.4	LOST	Purine metabolism
3.5.4.1	LOST	Pyrimidine metabolism
3.5.4.10	PRESENT	Purine metabolism
3.5.4.12	PRESENT	Pyrimidine metabolism
3.5.4.16	PRESENT	Folate biosynthesis
3.5.4.19	LOST	Histidine metabolism
3.5.4.2	LOST	Purine metabolism
3.5.4.25	LOST	Riboflavin metabolism
3.5.4.26	LOST	Riboflavin metabolism
3.5.4.3	LOST	Purine metabolism
3.5.4.5	LOST	Pyrimidine metabolism
3.5.4.6	PRESENT	Purine metabolism
3.5.4.9	PRESENT	One carbon pool by folate
3.6.-.-	PRESENT	Folate biosynthesis
3.6.1.-	PRESENT	Purine metabolism
3.6.1.1	PRESENT	Oxidative phosphorylation
3.6.1.10	LOST	Purine metabolism, Oxidative phosphorylation
3.6.1.11	LOST	Purine metabolism, Oxidative phosphorylation
3.6.1.13	LOST	Purine metabolism
3.6.1.22	LOST	Nicotinate and nicotinamide metabolism
3.6.1.23	PRESENT	Pyrimidine metabolism
3.6.1.25	LOST	Purine metabolism
3.6.1.29	LOST	Purine metabolism
3.6.1.31	LOST	Histidine metabolism
3.6.1.42	LOST	Pyrimidine metabolism, Purine metabolism
3.6.1.43	PRESENT	N-glycan biosynthesis
3.6.1.5	LOST	Transport [c, e], Purine metabolism, Pyrimidine metabolism
3.6.1.52	LOST	Inositol phosphate metabolism
3.6.1.55	LOST	DNA repair
3.6.1.60	LOST	Inositol phosphate metabolism
3.6.1.9	PRESENT	Purine metabolism
3.6.3.-	LOST	Transport [c, er]
3.6.3.1	LOST	Transport [erm, gm]
3.6.3.14	PRESENT	Oxidative phosphorylation
3.6.3.3	LOST	Transport [c, e]
3.6.3.54	LOST	Transport [c, g]
3.6.3.6	PRESENT	Transport [c, e]
3.6.3.7	LOST	Transport [c, v], Transport [c, e]
3.6.3.8	LOST	Transport [c, v], Transport [c, g]
3.7.1.2	LOST	Tyrosine metabolism
3.7.1.3	PRESENT	Tryptophan metabolism
4.1.1.-	LOST	Complex alcohol metabolism, Butanoate metabolism, Tryptophan metabolism, Glycolysis / gluconeogenesis, Alternate carbon metabolism
4.1.1.1	LOST	Complex alcohol metabolism, Butanoate metabolism, Tryptophan metabolism, Glycolysis / gluconeogenesis, Fatty acid ester pathway
4.1.1.15	LOST	Alanine, aspartate and glutamate metabolism
4.1.1.17	LOST	Arginine and proline metabolism
4.1.1.21	PRESENT	Purine metabolism
4.1.1.23	PRESENT	Pyrimidine metabolism
4.1.1.3	LOST	C5-branched dibasic acid metabolism, Pyruvate metabolism
4.1.1.33	PRESENT	Terpenoid backbone biosynthesis
4.1.1.36	LOST	Pantothenate and coa biosynthesis
4.1.1.37	PRESENT	Porphyrin and chlorophyll metabolism
4.1.1.43	LOST	Complex alcohol metabolism, Butanoate metabolism, Tryptophan metabolism, Phenylalanine metabolism, Glycolysis / gluconeogenesis
4.1.1.48	LOST	Phenylalanine, tyrosine and tryptophan biosynthesis
4.1.1.49	PRESENT	Glycolysis / gluconeogenesis
4.1.1.50	LOST	Arginine and proline metabolism
4.1.1.65	PRESENT	Glycerophospholipid metabolism
4.1.1.74	LOST	Complex alcohol metabolism, Butanoate metabolism, Tryptophan metabolism, Glycolysis / gluconeogenesis
4.1.2.13	PRESENT	Glycolysis / gluconeogenesis
4.1.2.25	PRESENT	Folate biosynthesis
4.1.2.27	LOST	Sphingolipid metabolism
4.1.2.48	LOST	Glycine, serine and threonine metabolism
4.1.3.-	LOST	Histidine metabolism
4.1.3.1	LOST	Glyoxylate and dicarboxylate metabolism
4.1.3.13	LOST	Glyoxylate and dicarboxylate metabolism
4.1.3.17	LOST	C5-branched dibasic acid metabolism, Pyruvate metabolism
4.1.3.27	LOST	Phenylalanine, tyrosine and tryptophan biosynthesis
4.1.3.30	LOST	Glyoxylate and dicarboxylate metabolism, Propanoate metabolism
4.1.3.38	PRESENT	Folate biosynthesis
4.1.99.12	PRESENT	Riboflavin metabolism
4.2.1.-	PRESENT	Fatty acid biosynthesis, Lysine metabolism
4.2.1.10	PRESENT	Phenylalanine, tyrosine and tryptophan biosynthesis
4.2.1.11	PRESENT	Glycolysis / gluconeogenesis
4.2.1.119	LOST	Fatty acid degradation
4.2.1.130	LOST	Pyruvate metabolism
4.2.1.134	PRESENT	Biosynthesis of unsaturated fatty acids
4.2.1.155	LOST	Alternate carbon metabolism
4.2.1.19	LOST	Histidine metabolism
4.2.1.2	PRESENT	Citrate cycle (TCA cycle)
4.2.1.20	LOST	Phenylalanine, tyrosine and tryptophan biosynthesis
4.2.1.22	PRESENT	Glycine, serine and threonine metabolism
4.2.1.24	PRESENT	Porphyrin and chlorophyll metabolism
4.2.1.3	PRESENT	Citrate cycle (TCA cycle)
4.2.1.33	LOST	Valine, leucine and isoleucine metabolism
4.2.1.36	LOST	Lysine metabolism
4.2.1.51	PRESENT	Phenylalanine, tyrosine and tryptophan biosynthesis
4.2.1.69	LOST	Alternate carbon metabolism
4.2.1.75	PRESENT	Porphyrin and chlorophyll metabolism
4.2.1.79	LOST	Propanoate metabolism
4.2.1.9	LOST	Valine, leucine and isoleucine metabolism
4.2.1.96	LOST	Folate biosynthesis
4.2.3.1	LOST	Vitamin b6 metabolism, Glycine, serine and threonine metabolism
4.2.3.4	PRESENT	Phenylalanine, tyrosine and tryptophan biosynthesis
4.2.3.5	PRESENT	Phenylalanine, tyrosine and tryptophan biosynthesis
4.3.1.16	LOST	Alanine, aspartate and glutamate metabolism
4.3.1.17	LOST	Glycine, serine and threonine metabolism
4.3.1.18	LOST	Glycine, serine and threonine metabolism
4.3.1.19	LOST	Glycine, serine and threonine metabolism
4.3.2.-	LOST	Glutathione metabolism
4.3.2.1	LOST	Arginine biosynthesis
4.3.2.2	PRESENT	Purine metabolism
4.3.2.3	LOST	Purine metabolism
4.3.3.6	PRESENT	Vitamin b6 metabolism
4.4.1.-	LOST	Porphyrin and chlorophyll metabolism
4.4.1.1	PRESENT	Cysteine and methionine metabolism
4.4.1.17	PRESENT	Porphyrin and chlorophyll metabolism
4.4.1.25	LOST	Cysteine and methionine metabolism
4.4.1.28	LOST	Sulfur metabolism
4.4.1.5	LOST	Pyruvate metabolism
4.4.1.8	LOST	Cysteine and methionine metabolism
4.6.1.1	LOST	Purine metabolism
4.6.1.2	LOST	Purine metabolism
4.99.1.1	PRESENT	Porphyrin and chlorophyll metabolism
4.99.1.4	LOST	Porphyrin and chlorophyll metabolism
5.-.-.-	PRESENT	Steroid biosynthesis
5.1.3.1	PRESENT	Pentose phosphate pathway
5.1.3.15	LOST	Glycolysis / gluconeogenesis
5.1.3.2	LOST	Galactose metabolism
5.1.3.3	LOST	Galactose metabolism, Glycolysis / gluconeogenesis
5.2.1.2	LOST	Tyrosine metabolism
5.3.1.1	PRESENT	Glycolysis / gluconeogenesis
5.3.1.16	LOST	Histidine metabolism
5.3.1.24	LOST	Phenylalanine, tyrosine and tryptophan biosynthesis
5.3.1.6	PRESENT	Pentose phosphate pathway
5.3.1.8	PRESENT	Fructose and mannose metabolism
5.3.1.9	PRESENT	Glycolysis / gluconeogenesis
5.3.3.-	LOST	Fatty acid degradation
5.3.3.2	PRESENT	Terpenoid backbone biosynthesis
5.3.3.8	LOST	Fatty acid degradation
5.4.2.11	PRESENT	Glycolysis / gluconeogenesis
5.4.2.2	PRESENT	Pentose phosphate pathway
5.4.2.3	PRESENT	Amino sugar and nucleotide sugar metabolism
5.4.2.7	LOST	Pentose phosphate pathway
5.4.2.8	PRESENT	Fructose and mannose metabolism
5.4.99.-	PRESENT	Pyrimidine metabolism
5.4.99.25	LOST	Pyrimidine metabolism
5.4.99.28	LOST	Riboflavin metabolism
5.4.99.44	LOST	Pyrimidine metabolism
5.4.99.45	LOST	Pyrimidine metabolism
5.4.99.5	LOST	Phenylalanine, tyrosine and tryptophan biosynthesis
5.4.99.7	PRESENT	Steroid biosynthesis
5.5.1.4	PRESENT	Inositol phosphate metabolism
6.-.-.-	LOST	Glyoxylate and dicarboxylate metabolism
6.1.1.1	PRESENT	tRNA metabolism
6.1.1.10	PRESENT	tRNA metabolism
6.1.1.11	PRESENT	tRNA metabolism
6.1.1.12	PRESENT	tRNA metabolism
6.1.1.14	PRESENT	tRNA metabolism
6.1.1.15	PRESENT	tRNA metabolism
6.1.1.16	PRESENT	tRNA metabolism
6.1.1.17	PRESENT	tRNA metabolism
6.1.1.18	LOST	tRNA metabolism
6.1.1.19	PRESENT	tRNA metabolism
6.1.1.2	PRESENT	tRNA metabolism
6.1.1.20	PRESENT	tRNA metabolism
6.1.1.21	PRESENT	tRNA metabolism
6.1.1.22	PRESENT	tRNA metabolism
6.1.1.3	PRESENT	tRNA metabolism
6.1.1.4	PRESENT	tRNA metabolism
6.1.1.5	PRESENT	tRNA metabolism
6.1.1.6	PRESENT	tRNA metabolism
6.1.1.7	PRESENT	tRNA metabolism
6.1.1.9	PRESENT	tRNA metabolism
6.2.1.1	LOST	Pyruvate metabolism
6.2.1.16	LOST	Butanoate metabolism
6.2.1.3	PRESENT	Fatty acid biosynthesis, Fatty acid ester pathway
6.2.1.5	PRESENT	C5-branched dibasic acid metabolism, Citrate cycle (TCA cycle)
6.3.1.14	PRESENT	Peptidyl-diphthamide biosynthetic process
6.3.1.2	PRESENT	Alanine, aspartate and glutamate metabolism
6.3.1.20	PRESENT	Lipoic acid metabolism
6.3.2.1	PRESENT	Pantothenate and coa biosynthesis
6.3.2.12	PRESENT	Folate biosynthesis
6.3.2.17	PRESENT	Folate biosynthesis
6.3.2.2	PRESENT	Glutathione metabolism
6.3.2.3	PRESENT	Glutathione metabolism
6.3.2.5	LOST	Pantothenate and coa biosynthesis
6.3.2.6	PRESENT	Purine metabolism
6.3.3.1	PRESENT	Purine metabolism
6.3.3.2	PRESENT	One carbon pool by folate
6.3.3.3	LOST	Biotin metabolism
6.3.4.-	LOST	Biotin metabolism
6.3.4.10	LOST	Biotin metabolism
6.3.4.11	LOST	Biotin metabolism
6.3.4.13	PRESENT	Purine metabolism
6.3.4.14	PRESENT	Fatty acid biosynthesis
6.3.4.15	LOST	Biotin metabolism
6.3.4.2	PRESENT	Pyrimidine metabolism
6.3.4.21	LOST	Nicotinate and nicotinamide metabolism
6.3.4.3	PRESENT	One carbon pool by folate
6.3.4.4	PRESENT	Purine metabolism
6.3.4.5	LOST	Arginine biosynthesis
6.3.4.6	LOST	Arginine biosynthesis
6.3.4.9	LOST	Biotin metabolism
6.3.5.-	PRESENT	tRNA metabolism
6.3.5.1	PRESENT	Nicotinate and nicotinamide metabolism
6.3.5.2	PRESENT	Purine metabolism
6.3.5.3	PRESENT	Purine metabolism
6.3.5.4	PRESENT	Alanine, aspartate and glutamate metabolism
6.3.5.5	PRESENT	Pyrimidine metabolism
6.3.5.7	LOST	Arginine and proline metabolism
6.4.1.1	PRESENT	Pyruvate metabolism
6.4.1.2	PRESENT	Fatty acid biosynthesis
[1] Lu, H., Li, F., Sánchez, B.J. et al. A consensus S. cerevisiae metabolic model Yeast8 and its ecosystem for comprehensively probing cellular metabolism. Nat Commun 10, 3586 (2019)
