# Supplementary material for: Metabolic modelling as a powerful tool to identify critical components of Pneumocystis growth medium
Source: PLoS Comput Biol. 2024 Oct 28;20(10):e1012545. doi: 10.1371/journal.pcbi.1012545 (PMC11542897; doi:10.1371/journal.pcbi.1012545)
Supplement: S3 File — (XLSX) [file pcbi.1012545.s003.xlsx]

## Sheet: S3. Transport reactions
S3. Ingredients of Merali’s medium
id	reaction	lower bound	upper bound
(6Z,9Z,12Z,15Z)-octadecatetraenoate_ex	(1.0) (6Z,9Z,12Z,15Z)-octadecatetraenoate <==()==> (1.0) (6Z,9Z,12Z,15Z)-octadecatetraenoate	-1000	1000
(E,E)-bilirubin_ex	(1.0) (E,E)-bilirubin <==()==> (1.0) (E,E)-bilirubin	-1000	1000
(R)-lactate_ex	(1.0) (R)-lactate <==()==> (1.0) (R)-lactate	-1000	1000
(R)-pantothenate_ex	(1.0) (R)-pantothenate <==()==> (1.0) (R)-pantothenate	-1000	1000
(S)-malate(2-)_ex	(1.0) (S)-malate(2-) <==()==> (1.0) (S)-malate(2-)	-1000	1000
1,4-butanediammonium_ex	(1.0) 1,4-butanediammonium <==()==> (1.0) 1,4-butanediammonium	-1000	1000
1-methyladenosine_ex	(1.0) 1-methyladenosine <==()==> (1.0) 1-methyladenosine	-1000	1000
1-stearoyl-2-linoleoyl-sn-glycero-3-phosphoethanolamine_ex	(1.0) 1-stearoyl-2-linoleoyl-sn-glycero-3-phosphoethanolamine <==()==> (1.0) 1-stearoyl-2-linoleoyl-sn-glycero-3-phosphoethanolamine	-1000	1000
10-heptadecenoate_ex	(1.0) 10-heptadecenoate <==()==> (1.0) 10-heptadecenoate	-1000	1000
10-nonadecenoate_ex	(1.0) 10-nonadecenoate <==()==> (1.0) 10-nonadecenoate	-1000	1000
13-HODE_ex	(1.0) 13-HODE <==()==> (1.0) 13-HODE	-1000	1000
16-hydroxyhexadecanoate_ex	(1.0) 16-hydroxyhexadecanoate <==()==> (1.0) 16-hydroxyhexadecanoate	-1000	1000
2-aminoadipic acid_ex	(1.0) 2-aminoadipic acid <==()==> (1.0) 2-aminoadipic acid	-1000	1000
2-hydroxy-4-methylvaleric acid_ex	(1.0) 2-hydroxy-4-methylvaleric acid <==()==> (1.0) 2-hydroxy-4-methylvaleric acid	-1000	1000
2-hydroxyglutaric acid_ex	(1.0) 2-hydroxyglutaric acid <==()==> (1.0) 2-hydroxyglutaric acid	-1000	1000
2-oxoglutarate(2-)_ex	(1.0) 2-oxoglutarate(2-) <==()==> (1.0) 2-oxoglutarate(2-)	-1000	1000
3-(1H-indol-3-yl)propanoate_ex	(1.0) 3-(1H-indol-3-yl)propanoate <==()==> (1.0) 3-(1H-indol-3-yl)propanoate	-1000	1000
3-(3-sulfooxyphenyl)propanoic acid_ex	(1.0) 3-(3-sulfooxyphenyl)propanoic acid <==()==> (1.0) 3-(3-sulfooxyphenyl)propanoic acid	-1000	1000
3-hydroxy-3-phenylpropionate_ex	(1.0) 3-hydroxy-3-phenylpropionate <==()==> (1.0) 3-hydroxy-3-phenylpropionate	-1000	1000
3-hydroxybutyrate_ex	(1.0) 3-hydroxybutyrate <==()==> (1.0) 3-hydroxybutyrate	-1000	1000
3-hydroxydecanoate_ex	(1.0) 3-hydroxydecanoate <==()==> (1.0) 3-hydroxydecanoate	-1000	1000
3-hydroxyisobutyrate_ex	(1.0) 3-hydroxyisobutyrate <==()==> (1.0) 3-hydroxyisobutyrate	-1000	1000
4-(trimethylammonio)butanoate_ex	(1.0) 4-(trimethylammonio)butanoate <==()==> (1.0) 4-(trimethylammonio)butanoate	-1000	1000
4-acetylphenyl hydrogen sulfate_ex	(1.0) 4-acetylphenyl hydrogen sulfate <==()==> (1.0) 4-acetylphenyl hydrogen sulfate	-1000	1000
4-aminobenzoate_ex	(1.0) 4-aminobenzoate <==()==> (1.0) 4-aminobenzoate	-1000	1000
4-methyl-2-oxopentanoate_ex	(1.0) 4-methyl-2-oxopentanoate <==()==> (1.0) 4-methyl-2-oxopentanoate	-1000	1000
4-vinylphenol sulfate_ex	(1.0) 4-vinylphenol sulfate <==()==> (1.0) 4-vinylphenol sulfate	-1000	1000
D-fructofuranose_ex	(1.0) D-fructofuranose <==()==> (1.0) D-fructofuranose	-1000	1000
D-glucopyranose_ex	(1.0) D-glucopyranose <==()==> (1.0) D-glucopyranose	-1000	1000
D-mannopyranose_ex	(1.0) D-mannopyranose <==()==> (1.0) D-mannopyranose	-1000	1000
L-alanine zwitterion_ex	(1.0) L-alanine zwitterion <==()==> (1.0) L-alanine zwitterion	-1000	1000
L-argininium(1+)_ex	(1.0) L-argininium(1+) <==()==> (1.0) L-argininium(1+)	-1000	1000
L-asparagine zwitterion_ex	(1.0) L-asparagine zwitterion <==()==> (1.0) L-asparagine zwitterion	-1000	1000
L-aspartate(1-)_ex	(1.0) L-aspartate(1-) <==()==> (1.0) L-aspartate(1-)	-1000	1000
L-citrulline zwitterion_ex	(1.0) L-citrulline zwitterion <==()==> (1.0) L-citrulline zwitterion	-1000	1000
L-cysteine zwitterion_ex	(1.0) L-cysteine zwitterion <==()==> (1.0) L-cysteine zwitterion	-1000	1000
L-glutamate(1-)_ex	(1.0) L-glutamate(1-) <==()==> (1.0) L-glutamate(1-)	-1000	1000
L-glutamine zwitterion_ex	(1.0) L-glutamine zwitterion <==()==> (1.0) L-glutamine zwitterion	-1000	1000
L-histidine zwitterion_ex	(1.0) L-histidine zwitterion <==()==> (1.0) L-histidine zwitterion	-1000	1000
L-isoleucine zwitterion_ex	(1.0) L-isoleucine zwitterion <==()==> (1.0) L-isoleucine zwitterion	-1000	1000
L-leucine zwitterion_ex	(1.0) L-leucine zwitterion <==()==> (1.0) L-leucine zwitterion	-1000	1000
L-lysinium(1+)_ex	(1.0) L-lysinium(1+) <==()==> (1.0) L-lysinium(1+)	-1000	1000
L-methionine zwitterion_ex	(1.0) L-methionine zwitterion <==()==> (1.0) L-methionine zwitterion	-1000	1000
L-ornithinium(1+)_ex	(1.0) L-ornithinium(1+) <==()==> (1.0) L-ornithinium(1+)	-1000	1000
L-phenylalanine zwitterion_ex	(1.0) L-phenylalanine zwitterion <==()==> (1.0) L-phenylalanine zwitterion	-1000	1000
L-proline zwitterion_ex	(1.0) L-proline zwitterion <==()==> (1.0) L-proline zwitterion	-1000	1000
L-serine zwitterion_ex	(1.0) L-serine zwitterion <==()==> (1.0) L-serine zwitterion	-1000	1000
L-threonine zwitterion_ex	(1.0) L-threonine zwitterion <==()==> (1.0) L-threonine zwitterion	-1000	1000
L-tryptophan zwitterion_ex	(1.0) L-tryptophan zwitterion <==()==> (1.0) L-tryptophan zwitterion	-1000	1000
L-tyrosine zwitterion_ex	(1.0) L-tyrosine zwitterion <==()==> (1.0) L-tyrosine zwitterion	-1000	1000
L-valine zwitterion_ex	(1.0) L-valine zwitterion <==()==> (1.0) L-valine zwitterion	-1000	1000
Leucyl-leucine_ex	(1.0) Leucyl-leucine <==()==> (1.0) Leucyl-leucine	-1000	1000
Methyl-4-hydroxybenzoate_ex	(1.0) Methyl-4-hydroxybenzoate <==()==> (1.0) Methyl-4-hydroxybenzoate	-1000	1000
N(2)-acetylglutamine_ex	(1.0) N(2)-acetylglutamine <==()==> (1.0) N(2)-acetylglutamine	-1000	1000
N(alpha)-acetyl-L-arginine_ex	(1.0) N(alpha)-acetyl-L-arginine <==()==> (1.0) N(alpha)-acetyl-L-arginine	-1000	1000
N-(2-methylbutanoyl)glycine_ex	(1.0) N-(2-methylbutanoyl)glycine <==()==> (1.0) N-(2-methylbutanoyl)glycine	-1000	1000
N-acetyl-D-glucosamine_ex	(1.0) N-acetyl-D-glucosamine <==()==> (1.0) N-acetyl-D-glucosamine	-1000	1000
N-acetyl-L-glutamic acid_ex	(1.0) N-acetyl-L-glutamic acid <==()==> (1.0) N-acetyl-L-glutamic acid	-1000	1000
N-acetyl-L-methionine_ex	(1.0) N-acetyl-L-methionine <==()==> (1.0) N-acetyl-L-methionine	-1000	1000
N-acetyl-L-valine_ex	(1.0) N-acetyl-L-valine <==()==> (1.0) N-acetyl-L-valine	-1000	1000
N-acetyl-leucine_ex	(1.0) N-acetyl-leucine <==()==> (1.0) N-acetyl-leucine	-1000	1000
N-acetylphenylalanine_ex	(1.0) N-acetylphenylalanine <==()==> (1.0) N-acetylphenylalanine	-1000	1000
N-acetylputrescinium_ex	(1.0) N-acetylputrescinium <==()==> (1.0) N-acetylputrescinium	-1000	1000
N-carbamoyl-beta-alanine_ex	(1.0) N-carbamoyl-beta-alanine <==()==> (1.0) N-carbamoyl-beta-alanine	-1000	1000
N-cinnamoylglycine_ex	(1.0) N-cinnamoylglycine <==()==> (1.0) N-cinnamoylglycine	-1000	1000
N-methylnicotinate_ex	(1.0) N-methylnicotinate <==()==> (1.0) N-methylnicotinate	-1000	1000
O(4')-sulfo-L-tyrosine_ex	(1.0) O(4')-sulfo-L-tyrosine <==()==> (1.0) O(4')-sulfo-L-tyrosine	-1000	1000
O-acetyl-L-carnitine_ex	(1.0) O-acetyl-L-carnitine <==()==> (1.0) O-acetyl-L-carnitine	-1000	1000
O-butanoyl-L-carnitine_ex	(1.0) O-butanoyl-L-carnitine <==()==> (1.0) O-butanoyl-L-carnitine	-1000	1000
O-isobutyrylcarnitine_ex	(1.0) O-isobutyrylcarnitine <==()==> (1.0) O-isobutyrylcarnitine	-1000	1000
O-isovalerylcarnitine_ex	(1.0) O-isovalerylcarnitine <==()==> (1.0) O-isovalerylcarnitine	-1000	1000
O-methoxycatechol-O-sulphate_ex	(1.0) O-methoxycatechol-O-sulphate <==()==> (1.0) O-methoxycatechol-O-sulphate	-1000	1000
O-octanoylcarnitine_ex	(1.0) O-octanoylcarnitine <==()==> (1.0) O-octanoylcarnitine	-1000	1000
Phe-Trp_ex	(1.0) Phe-Trp <==()==> (1.0) Phe-Trp	-1000	1000
S-adenosyl-L-methionine zwitterion_ex	(1.0) S-adenosyl-L-methionine zwitterion <==()==> (1.0) S-adenosyl-L-methionine zwitterion	-1000	1000
S-sulfo-L-cysteine_ex	(1.0) S-sulfo-L-cysteine <==()==> (1.0) S-sulfo-L-cysteine	-1000	1000
adenosine 5'-monophosphate(2-)_ex	(1.0) adenosine 5'-monophosphate(2-) <==()==> (1.0) adenosine 5'-monophosphate(2-)	-1000	1000
all-cis-5,8,11,14,17-icosapentaenoic acid_ex	(1.0) all-cis-5,8,11,14,17-icosapentaenoic acid <==()==> (1.0) all-cis-5,8,11,14,17-icosapentaenoic acid	-1000	1000
alpha-aminobutyric acid_ex	(1.0) alpha-aminobutyric acid <==()==> (1.0) alpha-aminobutyric acid	-1000	1000
alpha-dimorphecolic acid_ex	(1.0) alpha-dimorphecolic acid <==()==> (1.0) alpha-dimorphecolic acid	-1000	1000
alpha-linolenate_ex	(1.0) alpha-linolenate <==()==> (1.0) alpha-linolenate	-1000	1000
androsterone_ex	(1.0) androsterone <==()==> (1.0) androsterone	-1000	1000
arachidonic acid_ex	(1.0) arachidonic acid <==()==> (1.0) arachidonic acid	-1000	1000
biliverdin(2-)_ex	(1.0) biliverdin(2-) <==()==> (1.0) biliverdin(2-)	-1000	1000
calcium(2+)_ex	(1.0) calcium(2+) <==()==> (1.0) calcium(2+)	-1000	1000
carbon dioxide_ex	(1.0) carbon dioxide <==()==> (1.0) carbon dioxide	-1000	1000
carnosine_ex	(1.0) carnosine <==()==> (1.0) carnosine	-1000	1000
chloride_ex	(1.0) chloride <==()==> (1.0) chloride	-1000	1000
cholesterol_ex	(1.0) cholesterol <==()==> (1.0) cholesterol	-1000	1000
choline_ex	(1.0) choline <==()==> (1.0) choline	-1000	1000
cis-vaccenate(1-)_ex	(1.0) cis-vaccenate(1-) <==()==> (1.0) cis-vaccenate(1-)	-1000	1000
corticosterone_ex	(1.0) corticosterone <==()==> (1.0) corticosterone	-1000	1000
cortisol_ex	(1.0) cortisol <==()==> (1.0) cortisol	-1000	1000
dioxygen_ex	(1.0) dioxygen <==()==> (1.0) dioxygen	-1000	1000
ferroheme b(2-)_ex	(1.0) ferroheme b(2-) <==()==> (1.0) ferroheme b(2-)	-1000	1000
folate(2-)_ex	(1.0) folate(2-) <==()==> (1.0) folate(2-)	-1000	1000
gamma-Glu-Ile_ex	(1.0) gamma-Glu-Ile <==()==> (1.0) gamma-Glu-Ile	-1000	1000
gamma-Glu-Leu_ex	(1.0) gamma-Glu-Leu <==()==> (1.0) gamma-Glu-Leu	-1000	1000
gamma-Glu-Tyr_ex	(1.0) gamma-Glu-Tyr <==()==> (1.0) gamma-Glu-Tyr	-1000	1000
gamma-glutamylthreonine_ex	(1.0) gamma-glutamylthreonine <==()==> (1.0) gamma-glutamylthreonine	-1000	1000
gamma-linolenate_ex	(1.0) gamma-linolenate <==()==> (1.0) gamma-linolenate	-1000	1000
glycine betaine_ex	(1.0) glycine betaine <==()==> (1.0) glycine betaine	-1000	1000
glycine zwitterion_ex	(1.0) glycine zwitterion <==()==> (1.0) glycine zwitterion	-1000	1000
guanidinoacetate_ex	(1.0) guanidinoacetate <==()==> (1.0) guanidinoacetate	-1000	1000
heptadecanoic acid_ex	(1.0) heptadecanoic acid <==()==> (1.0) heptadecanoic acid	-1000	1000
hexadecanoate_ex	(1.0) hexadecanoate <==()==> (1.0) hexadecanoate	-1000	1000
hippurate_ex	(1.0) hippurate <==()==> (1.0) hippurate	-1000	1000
hydrogencarbonate_ex	(1.0) hydrogencarbonate <==()==> (1.0) hydrogencarbonate	-1000	1000
hydrogenphosphate_ex	(1.0) hydrogenphosphate <==()==> (1.0) hydrogenphosphate	-1000	1000
hydron_ex	(1.0) hydron <==()==> (1.0) hydron	-1000	1000
hydroquinones_ex	(1.0) hydroquinones <==()==> (1.0) hydroquinones	-1000	1000
hypaphorine_ex	(1.0) hypaphorine <==()==> (1.0) hypaphorine	-1000	1000
imidazol-4-ylacetic acid_ex	(1.0) imidazol-4-ylacetic acid <==()==> (1.0) imidazol-4-ylacetic acid	-1000	1000
keto-phenylpyruvate_ex	(1.0) keto-phenylpyruvate <==()==> (1.0) keto-phenylpyruvate	-1000	1000
levoglucosan_ex	(1.0) levoglucosan <==()==> (1.0) levoglucosan	-1000	1000
lidocaine_ex	(1.0) lidocaine <==()==> (1.0) lidocaine	-1000	1000
linoleic acid_ex	(1.0) linoleic acid <==()==> (1.0) linoleic acid	-1000	1000
m-hydroxyhippuric acid_ex	(1.0) m-hydroxyhippuric acid <==()==> (1.0) m-hydroxyhippuric acid	-1000	1000
magnesium(2+)_ex	(1.0) magnesium(2+) <==()==> (1.0) magnesium(2+)	-1000	1000
methionine S-oxide_ex	(1.0) methionine S-oxide <==()==> (1.0) methionine S-oxide	-1000	1000
myo-inositol_ex	(1.0) myo-inositol <==()==> (1.0) myo-inositol	-1000	1000
nicotinamide_ex	(1.0) nicotinamide <==()==> (1.0) nicotinamide	-1000	1000
o-cresol sulfate_ex	(1.0) o-cresol sulfate <==()==> (1.0) o-cresol sulfate	-1000	1000
octadecanoic acid_ex	(1.0) octadecanoic acid <==()==> (1.0) octadecanoic acid	-1000	1000
oleic acid_ex	(1.0) oleic acid <==()==> (1.0) oleic acid	-1000	1000
oxalate(2-)_ex	(1.0) oxalate(2-) <==()==> (1.0) oxalate(2-)	-1000	1000
p-hydroxyhippuric acid_ex	(1.0) p-hydroxyhippuric acid <==()==> (1.0) p-hydroxyhippuric acid	-1000	1000
palmitoleic acid_ex	(1.0) palmitoleic acid <==()==> (1.0) palmitoleic acid	-1000	1000
phenol red_ex	(1.0) phenol red <==()==> (1.0) phenol red	-1000	1000
phenyl hydrogen sulfate_ex	(1.0) phenyl hydrogen sulfate <==()==> (1.0) phenyl hydrogen sulfate	-1000	1000
phenylacetylglycine_ex	(1.0) phenylacetylglycine <==()==> (1.0) phenylacetylglycine	-1000	1000
picolinate_ex	(1.0) picolinate <==()==> (1.0) picolinate	-1000	1000
pipecolate_ex	(1.0) pipecolate <==()==> (1.0) pipecolate	-1000	1000
potassium(1+)_ex	(1.0) potassium(1+) <==()==> (1.0) potassium(1+)	-1000	1000
pregnenolone_ex	(1.0) pregnenolone <==()==> (1.0) pregnenolone	-1000	1000
progesterone_ex	(1.0) progesterone <==()==> (1.0) progesterone	-1000	1000
propionylglycine_ex	(1.0) propionylglycine <==()==> (1.0) propionylglycine	-1000	1000
pyridoxal_ex	(1.0) pyridoxal <==()==> (1.0) pyridoxal	-1000	1000
pyrocatechol sulfate_ex	(1.0) pyrocatechol sulfate <==()==> (1.0) pyrocatechol sulfate	-1000	1000
pyroglutamylvaline_ex	(1.0) pyroglutamylvaline <==()==> (1.0) pyroglutamylvaline	-1000	1000
pyruvate_ex	(1.0) pyruvate <==()==> (1.0) pyruvate	-1000	1000
quinolin-2-ol_ex	(1.0) quinolin-2-ol <==()==> (1.0) quinolin-2-ol	-1000	1000
riboflavin(1-)_ex	(1.0) riboflavin(1-) <==()==> (1.0) riboflavin(1-)	-1000	1000
salicylate_ex	(1.0) salicylate <==()==> (1.0) salicylate	-1000	1000
sebacate(2-)_ex	(1.0) sebacate(2-) <==()==> (1.0) sebacate(2-)	-1000	1000
sitosterol_ex	(1.0) sitosterol <==()==> (1.0) sitosterol	-1000	1000
sodium(1+)_ex	(1.0) sodium(1+) <==()==> (1.0) sodium(1+)	-1000	1000
succinate(2-)_ex	(1.0) succinate(2-) <==()==> (1.0) succinate(2-)	-1000	1000
sulfate_ex	(1.0) sulfate <==()==> (1.0) sulfate	-1000	1000
taurine_ex	(1.0) taurine <==()==> (1.0) taurine	-1000	1000
tetradecanoic acid_ex	(1.0) tetradecanoic acid <==()==> (1.0) tetradecanoic acid	-1000	1000
thiamine(1+)_ex	(1.0) thiamine(1+) <==()==> (1.0) thiamine(1+)	-1000	1000
tiglylglycine_ex	(1.0) tiglylglycine <==()==> (1.0) tiglylglycine	-1000	1000
trans-4-hydroxy-L-proline_ex	(1.0) trans-4-hydroxy-L-proline <==()==> (1.0) trans-4-hydroxy-L-proline	-1000	1000
water_ex	(1.0) water <==()==> (1.0) water	-1000	1000
