# Supplementary material for: Metabolic modelling as a powerful tool to identify critical components of Pneumocystis growth medium
Source: PLoS Comput Biol. 2024 Oct 28;20(10):e1012545. doi: 10.1371/journal.pcbi.1012545 (PMC11542897; doi:10.1371/journal.pcbi.1012545)
Supplement: S4 File — Table A. List of transport reactions under Merali’s medium conditions together with the corresponding flux values. Table B. List of nutrients in the minimal growth medium predicted by the RL approach. (XLSX) [file pcbi.1012545.s004.xlsx]

## Sheet: Table A. External fluxes
Table A. List of transport reactions under Merali’s medium conditions together with the corresponding flux values
id	reaction	flux value*
(6Z,9Z,12Z,15Z)-octadecatetraenoate_ex	(1.0) (6Z,9Z,12Z,15Z)-octadecatetraenoate <==()==> (1.0) (6Z,9Z,12Z,15Z)-octadecatetraenoate	0
(E,E)-bilirubin_ex	(1.0) (E,E)-bilirubin <==()==> (1.0) (E,E)-bilirubin	0
(R)-lactate_ex	(1.0) (R)-lactate <==()==> (1.0) (R)-lactate	-1.16028e-09
(R)-pantothenate_ex	(1.0) (R)-pantothenate <==()==> (1.0) (R)-pantothenate	0.140195
(S)-malate(2-)_ex	(1.0) (S)-malate(2-) <==()==> (1.0) (S)-malate(2-)	-54.1831
1-methyladenosine_ex	(1.0) 1,4-butanediammonium <==()==> (1.0) 1,4-butanediammonium	0
1-stearoyl-2-linoleoyl-sn-glycero-3-phosphoethanolamine_ex	(1.0) 1-methyladenosine <==()==> (1.0) 1-methyladenosine	0
1,4-butanediammonium_ex	(1.0) 1-stearoyl-2-linoleoyl-sn-glycero-3-phosphoethanolamine <==()==> (1.0) 1-stearoyl-2-linoleoyl-sn-glycero-3-phosphoethanolamine	0.142508
10-heptadecenoate_ex	(1.0) 10-heptadecenoate <==()==> (1.0) 10-heptadecenoate	0
10-nonadecenoate_ex	(1.0) 10-nonadecenoate <==()==> (1.0) 10-nonadecenoate	0
13-HODE_ex	(1.0) 13-HODE <==()==> (1.0) 13-HODE	0
16-hydroxyhexadecanoate_ex	(1.0) 16-hydroxyhexadecanoate <==()==> (1.0) 16-hydroxyhexadecanoate	0
2-aminoadipic acid_ex	(1.0) 2-aminoadipic acid <==()==> (1.0) 2-aminoadipic acid	0
2-hydroxy-4-methylvaleric acid_ex	(1.0) 2-hydroxy-4-methylvaleric acid <==()==> (1.0) 2-hydroxy-4-methylvaleric acid	0
2-hydroxyglutaric acid_ex	(1.0) 2-hydroxyglutaric acid <==()==> (1.0) 2-hydroxyglutaric acid	0
2-oxoglutarate(2-)_ex	(1.0) 2-oxoglutarate(2-) <==()==> (1.0) 2-oxoglutarate(2-)	70.0537
3-(1H-indol-3-yl)propanoate_ex	(1.0) 3-(1H-indol-3-yl)propanoate <==()==> (1.0) 3-(1H-indol-3-yl)propanoate	0
3-(3-sulfooxyphenyl)propanoic acid_ex	(1.0) 3-(3-sulfooxyphenyl)propanoic acid <==()==> (1.0) 3-(3-sulfooxyphenyl)propanoic acid	0
3-hydroxy-3-phenylpropionate_ex	(1.0) 3-hydroxy-3-phenylpropionate <==()==> (1.0) 3-hydroxy-3-phenylpropionate	0
3-hydroxybutyrate_ex	(1.0) 3-hydroxybutyrate <==()==> (1.0) 3-hydroxybutyrate	0
3-hydroxydecanoate_ex	(1.0) 3-hydroxydecanoate <==()==> (1.0) 3-hydroxydecanoate	0
3-hydroxyisobutyrate_ex	(1.0) 3-hydroxyisobutyrate <==()==> (1.0) 3-hydroxyisobutyrate	-0.0147003
4-(trimethylammonio)butanoate_ex	(1.0) 4-(trimethylammonio)butanoate <==()==> (1.0) 4-(trimethylammonio)butanoate	0
4-acetylphenyl hydrogen sulfate_ex	(1.0) 4-acetylphenyl hydrogen sulfate <==()==> (1.0) 4-acetylphenyl hydrogen sulfate	0
4-aminobenzoate_ex	(1.0) 4-aminobenzoate <==()==> (1.0) 4-aminobenzoate	13.9285
4-methyl-2-oxopentanoate_ex	(1.0) 4-methyl-2-oxopentanoate <==()==> (1.0) 4-methyl-2-oxopentanoate	0
4-vinylphenol sulfate_ex	(1.0) 4-vinylphenol sulfate <==()==> (1.0) 4-vinylphenol sulfate	0
adenosine 5'-monophosphate(2-)_ex	(1.0) D-fructofuranose <==()==> (1.0) D-fructofuranose	-21.6241
all-cis-5,8,11,14,17-icosapentaenoic acid_ex	(1.0) D-glucopyranose <==()==> (1.0) D-glucopyranose	0
alpha-aminobutyric acid_ex	(1.0) D-mannopyranose <==()==> (1.0) D-mannopyranose	0
alpha-dimorphecolic acid_ex	(1.0) L-alanine zwitterion <==()==> (1.0) L-alanine zwitterion	0
alpha-linolenate_ex	(1.0) L-argininium(1+) <==()==> (1.0) L-argininium(1+)	0
androsterone_ex	(1.0) L-asparagine zwitterion <==()==> (1.0) L-asparagine zwitterion	0
arachidonic acid_ex	(1.0) L-aspartate(1-) <==()==> (1.0) L-aspartate(1-)	0.616809
biliverdin(2-)_ex	(1.0) L-citrulline zwitterion <==()==> (1.0) L-citrulline zwitterion	0
calcium(2+)_ex	(1.0) L-cysteine zwitterion <==()==> (1.0) L-cysteine zwitterion	3.84021e-12
carbon dioxide_ex	(1.0) L-glutamate(1-) <==()==> (1.0) L-glutamate(1-)	138.01
carnosine_ex	(1.0) L-glutamine zwitterion <==()==> (1.0) L-glutamine zwitterion	0
chloride_ex	(1.0) L-histidine zwitterion <==()==> (1.0) L-histidine zwitterion	2.01145e-10
cholesterol_ex	(1.0) L-isoleucine zwitterion <==()==> (1.0) L-isoleucine zwitterion	5.03484
choline_ex	(1.0) L-leucine zwitterion <==()==> (1.0) L-leucine zwitterion	-0.00385738
cis-vaccenate(1-)_ex	(1.0) L-lysinium(1+) <==()==> (1.0) L-lysinium(1+)	0
corticosterone_ex	(1.0) L-methionine zwitterion <==()==> (1.0) L-methionine zwitterion	0
cortisol_ex	(1.0) L-ornithinium(1+) <==()==> (1.0) L-ornithinium(1+)	0
D-fructofuranose_ex	(1.0) L-phenylalanine zwitterion <==()==> (1.0) L-phenylalanine zwitterion	0.000350917
D-glucopyranose_ex	(1.0) L-proline zwitterion <==()==> (1.0) L-proline zwitterion	-23.8377
D-mannopyranose_ex	(1.0) L-serine zwitterion <==()==> (1.0) L-serine zwitterion	0.000263187
dioxygen_ex	(1.0) L-threonine zwitterion <==()==> (1.0) L-threonine zwitterion	-37.2897
ferroheme b(2-)_ex	(1.0) L-tryptophan zwitterion <==()==> (1.0) L-tryptophan zwitterion	0.0863491
folate(2-)_ex	(1.0) L-tyrosine zwitterion <==()==> (1.0) L-tyrosine zwitterion	0.201073
gamma-Glu-Ile_ex	(1.0) L-valine zwitterion <==()==> (1.0) L-valine zwitterion	0
gamma-Glu-Leu_ex	(1.0) Leucyl-leucine <==()==> (1.0) Leucyl-leucine	0
gamma-Glu-Tyr_ex	(1.0) Methyl-4-hydroxybenzoate <==()==> (1.0) Methyl-4-hydroxybenzoate	0
gamma-glutamylthreonine_ex	(1.0) N(2)-acetylglutamine <==()==> (1.0) N(2)-acetylglutamine	0
gamma-linolenate_ex	(1.0) N(alpha)-acetyl-L-arginine <==()==> (1.0) N(alpha)-acetyl-L-arginine	0
glycine betaine_ex	(1.0) N-(2-methylbutanoyl)glycine <==()==> (1.0) N-(2-methylbutanoyl)glycine	0
glycine zwitterion_ex	(1.0) N-acetyl-D-glucosamine <==()==> (1.0) N-acetyl-D-glucosamine	-31.0743
guanidinoacetate_ex	(1.0) N-acetyl-L-glutamic acid <==()==> (1.0) N-acetyl-L-glutamic acid	0
heptadecanoic acid_ex	(1.0) N-acetyl-L-methionine <==()==> (1.0) N-acetyl-L-methionine	0.462987
hexadecanoate_ex	(1.0) N-acetyl-L-valine <==()==> (1.0) N-acetyl-L-valine	6.48547
hippurate_ex	(1.0) N-acetyl-leucine <==()==> (1.0) N-acetyl-leucine	0
hydrogencarbonate_ex	(1.0) N-acetylphenylalanine <==()==> (1.0) N-acetylphenylalanine	-76.7439
hydrogenphosphate_ex	(1.0) N-acetylputrescinium <==()==> (1.0) N-acetylputrescinium	34.4205
hydron_ex	(1.0) N-carbamoyl-beta-alanine <==()==> (1.0) N-carbamoyl-beta-alanine	226.966
hydroquinones_ex	(1.0) N-cinnamoylglycine <==()==> (1.0) N-cinnamoylglycine	-1.85233e-10
hypaphorine_ex	(1.0) N-methylnicotinate <==()==> (1.0) N-methylnicotinate	0
imidazol-4-ylacetic acid_ex	(1.0) O(4')-sulfo-L-tyrosine <==()==> (1.0) O(4')-sulfo-L-tyrosine	0
keto-phenylpyruvate_ex	(1.0) O-acetyl-L-carnitine <==()==> (1.0) O-acetyl-L-carnitine	3.6098e-10
L-alanine zwitterion_ex	(1.0) O-butanoyl-L-carnitine <==()==> (1.0) O-butanoyl-L-carnitine	9.62089
L-argininium(1+)_ex	(1.0) O-isobutyrylcarnitine <==()==> (1.0) O-isobutyrylcarnitine	1.70344
L-asparagine zwitterion_ex	(1.0) O-isovalerylcarnitine <==()==> (1.0) O-isovalerylcarnitine	3.26151
L-aspartate(1-)_ex	(1.0) O-methoxycatechol-O-sulphate <==()==> (1.0) O-methoxycatechol-O-sulphate	-16.4464
L-citrulline zwitterion_ex	(1.0) O-octanoylcarnitine <==()==> (1.0) O-octanoylcarnitine	0
L-cysteine zwitterion_ex	(1.0) Phe-Trp <==()==> (1.0) Phe-Trp	7.88692
L-glutamate(1-)_ex	(1.0) S-adenosyl-L-methionine zwitterion <==()==> (1.0) S-adenosyl-L-methionine zwitterion	-18.0947
L-glutamine zwitterion_ex	(1.0) S-sulfo-L-cysteine <==()==> (1.0) S-sulfo-L-cysteine	-5.25111
L-histidine zwitterion_ex	(1.0) adenosine 5'-monophosphate(2-) <==()==> (1.0) adenosine 5'-monophosphate(2-)	10.2098
L-isoleucine zwitterion_ex	(1.0) all-cis-5,8,11,14,17-icosapentaenoic acid <==()==> (1.0) all-cis-5,8,11,14,17-icosapentaenoic acid	14.3366
L-leucine zwitterion_ex	(1.0) alpha-aminobutyric acid <==()==> (1.0) alpha-aminobutyric acid	3.0026
L-lysinium(1+)_ex	(1.0) alpha-dimorphecolic acid <==()==> (1.0) alpha-dimorphecolic acid	7.98068
L-methionine zwitterion_ex	(1.0) alpha-linolenate <==()==> (1.0) alpha-linolenate	-29.5522
L-ornithinium(1+)_ex	(1.0) androsterone <==()==> (1.0) androsterone	0
L-phenylalanine zwitterion_ex	(1.0) arachidonic acid <==()==> (1.0) arachidonic acid	4.00023
L-proline zwitterion_ex	(1.0) biliverdin(2-) <==()==> (1.0) biliverdin(2-)	7.44994
L-serine zwitterion_ex	(1.0) calcium(2+) <==()==> (1.0) calcium(2+)	35.9339
L-threonine zwitterion_ex	(1.0) carbon dioxide <==()==> (1.0) carbon dioxide	8.17384
L-tryptophan zwitterion_ex	(1.0) carnosine <==()==> (1.0) carnosine	4.16548
L-tyrosine zwitterion_ex	(1.0) chloride <==()==> (1.0) chloride	1.06875
L-valine zwitterion_ex	(1.0) cholesterol <==()==> (1.0) cholesterol	6.24669
Leucyl-leucine_ex	(1.0) choline <==()==> (1.0) choline	0
levoglucosan_ex	(1.0) cis-vaccenate(1-) <==()==> (1.0) cis-vaccenate(1-)	0
lidocaine_ex	(1.0) corticosterone <==()==> (1.0) corticosterone	0
linoleic acid_ex	(1.0) cortisol <==()==> (1.0) cortisol	0.428482
m-hydroxyhippuric acid_ex	(1.0) dioxygen <==()==> (1.0) dioxygen	0
magnesium(2+)_ex	(1.0) ferroheme b(2-) <==()==> (1.0) ferroheme b(2-)	0
methionine S-oxide_ex	(1.0) folate(2-) <==()==> (1.0) folate(2-)	0
Methyl-4-hydroxybenzoate_ex	(1.0) gamma-Glu-Ile <==()==> (1.0) gamma-Glu-Ile	0
myo-inositol_ex	(1.0) gamma-Glu-Leu <==()==> (1.0) gamma-Glu-Leu	-16.4218
N-(2-methylbutanoyl)glycine_ex	(1.0) gamma-Glu-Tyr <==()==> (1.0) gamma-Glu-Tyr	0
N-acetyl-D-glucosamine_ex	(1.0) gamma-glutamylthreonine <==()==> (1.0) gamma-glutamylthreonine	0
N-acetyl-L-glutamic acid_ex	(1.0) gamma-linolenate <==()==> (1.0) gamma-linolenate	0
N-acetyl-L-methionine_ex	(1.0) glycine betaine <==()==> (1.0) glycine betaine	0
N-acetyl-L-valine_ex	(1.0) glycine zwitterion <==()==> (1.0) glycine zwitterion	0
N-acetyl-leucine_ex	(1.0) guanidinoacetate <==()==> (1.0) guanidinoacetate	0
N-acetylphenylalanine_ex	(1.0) heptadecanoic acid <==()==> (1.0) heptadecanoic acid	0
N-acetylputrescinium_ex	(1.0) hexadecanoate <==()==> (1.0) hexadecanoate	0
N-carbamoyl-beta-alanine_ex	(1.0) hippurate <==()==> (1.0) hippurate	0
N-cinnamoylglycine_ex	(1.0) hydrogencarbonate <==()==> (1.0) hydrogencarbonate	0
N-methylnicotinate_ex	(1.0) hydrogenphosphate <==()==> (1.0) hydrogenphosphate	0
N(2)-acetylglutamine_ex	(1.0) hydron <==()==> (1.0) hydron	0
N(alpha)-acetyl-L-arginine_ex	(1.0) hydroquinones <==()==> (1.0) hydroquinones	0
nicotinamide_ex	(1.0) hypaphorine <==()==> (1.0) hypaphorine	0.00485798
O-acetyl-L-carnitine_ex	(1.0) imidazol-4-ylacetic acid <==()==> (1.0) imidazol-4-ylacetic acid	0
O-butanoyl-L-carnitine_ex	(1.0) keto-phenylpyruvate <==()==> (1.0) keto-phenylpyruvate	0
o-cresol sulfate_ex	(1.0) levoglucosan <==()==> (1.0) levoglucosan	0
O-isobutyrylcarnitine_ex	(1.0) lidocaine <==()==> (1.0) lidocaine	0
O-isovalerylcarnitine_ex	(1.0) linoleic acid <==()==> (1.0) linoleic acid	0
O-methoxycatechol-O-sulphate_ex	(1.0) m-hydroxyhippuric acid <==()==> (1.0) m-hydroxyhippuric acid	0
O-octanoylcarnitine_ex	(1.0) magnesium(2+) <==()==> (1.0) magnesium(2+)	0
O(4')-sulfo-L-tyrosine_ex	(1.0) methionine S-oxide <==()==> (1.0) methionine S-oxide	0
octadecanoic acid_ex	(1.0) myo-inositol <==()==> (1.0) myo-inositol	3.31022
oleic acid_ex	(1.0) nicotinamide <==()==> (1.0) nicotinamide	2.86478
oxalate(2-)_ex	(1.0) o-cresol sulfate <==()==> (1.0) o-cresol sulfate	0
p-hydroxyhippuric acid_ex	(1.0) octadecanoic acid <==()==> (1.0) octadecanoic acid	0
palmitoleic acid_ex	(1.0) oleic acid <==()==> (1.0) oleic acid	0.431406
Phe-Trp_ex	(1.0) oxalate(2-) <==()==> (1.0) oxalate(2-)	0
phenol red_ex	(1.0) p-hydroxyhippuric acid <==()==> (1.0) p-hydroxyhippuric acid	0
phenyl hydrogen sulfate_ex	(1.0) palmitoleic acid <==()==> (1.0) palmitoleic acid	0
phenylacetylglycine_ex	(1.0) phenol red <==()==> (1.0) phenol red	0
picolinate_ex	(1.0) phenyl hydrogen sulfate <==()==> (1.0) phenyl hydrogen sulfate	0
pipecolate_ex	(1.0) phenylacetylglycine <==()==> (1.0) phenylacetylglycine	0
potassium(1+)_ex	(1.0) picolinate <==()==> (1.0) picolinate	0
pregnenolone_ex	(1.0) pipecolate <==()==> (1.0) pipecolate	0
progesterone_ex	(1.0) potassium(1+) <==()==> (1.0) potassium(1+)	0
propionylglycine_ex	(1.0) pregnenolone <==()==> (1.0) pregnenolone	0
pyridoxal_ex	(1.0) progesterone <==()==> (1.0) progesterone	84.1403
pyrocatechol sulfate_ex	(1.0) propionylglycine <==()==> (1.0) propionylglycine	0
pyroglutamylvaline_ex	(1.0) pyridoxal <==()==> (1.0) pyridoxal	0
pyruvate_ex	(1.0) pyrocatechol sulfate <==()==> (1.0) pyrocatechol sulfate	-15.422
quinolin-2-ol_ex	(1.0) pyroglutamylvaline <==()==> (1.0) pyroglutamylvaline	0
riboflavin(1-)_ex	(1.0) pyruvate <==()==> (1.0) pyruvate	0.148996
S-adenosyl-L-methionine zwitterion_ex	(1.0) quinolin-2-ol <==()==> (1.0) quinolin-2-ol	34.1592
S-sulfo-L-cysteine_ex	(1.0) riboflavin(1-) <==()==> (1.0) riboflavin(1-)	0
salicylate_ex	(1.0) salicylate <==()==> (1.0) salicylate	0
sebacate(2-)_ex	(1.0) sebacate(2-) <==()==> (1.0) sebacate(2-)	0
sitosterol_ex	(1.0) sitosterol <==()==> (1.0) sitosterol	0.125716
sodium(1+)_ex	(1.0) sodium(1+) <==()==> (1.0) sodium(1+)	1.53498e-12
	(1.0) succinate(2-) <==()==> (1.0) succinate(2-)	-21.0916
sulfate_ex	(1.0) sulfate <==()==> (1.0) sulfate	-8.08848e-10
taurine_ex	(1.0) taurine <==()==> (1.0) taurine	0
tetradecanoic acid_ex	(1.0) tetradecanoic acid <==()==> (1.0) tetradecanoic acid	0.525611
thiamine(1+)_ex	(1.0) thiamine(1+) <==()==> (1.0) thiamine(1+)	0.0724484
tiglylglycine_ex	(1.0) tiglylglycine <==()==> (1.0) tiglylglycine	0
trans-4-hydroxy-L-proline_ex	(1.0) trans-4-hydroxy-L-proline <==()==> (1.0) trans-4-hydroxy-L-proline	0
water_ex	(1.0) water <==()==> (1.0) water	-186.734
* a zero flux implies that Pneumocystis does not take up the corresponding nutrient from the medium

## Sheet: Table B. Minimal growth medium
Table B. List of nutrients in the minimal growth medium predicted by the RL approach
nutrient name	core/non-core
L-argininium(1+)	core
L-cysteine zwitterion	core
L-histidine zwitterion	core
L-isoleucine zwitterion	core
L-leucine zwitterion	core
L-lysinium(1+)	core
L-phenylalanine zwitterion	core
L-threonine zwitterion	core
L-tryptophan zwitterion	core
L-tyrosine zwitterion	core
L-valine zwitterion	core
L-alanine zwitterion	core
(R)-pantothenate	core
folate	core
riboflavin(1-)	core
thiamine(1+)	core
1,4-butanediammonium	core
ferroheme b(2-)	core
17:0 Margaric acid	core
14:0 Myristic acid (tetradecanoate)	core
18:1 Oleic acid	core
16:0 Palmitic acid (hexadecanoate)	core
16:1 Palmitoleic acid	core
18:0 Stearic acid	core
20:4 Arachidonic acid	core
18:2 Linoleic acid	core
beta-sitosterol	core
cholesterol	core
L-proline zwitterion	core
L-glutamine zwitterion	non-core
L-methionine zwitterion	non-core
L-aspartate(1-)	non-core
L-glutamate(1-)	non-core
glycine zwitterion	non-core
pyridoxal	non-core
myo-inositol	non-core
H2O	non-core
hydrogenphosphate	non-core
S-adenosyl-L-methionine zwitterion	non-core
4-aminobenzoate	non-core
L-asparagine zwitterion	non-core
L-serine zwitterion	non-core
D-glucopyranose	non-core
pyruvate	non-core
2-oxoglutarate(2-)	non-core
(S)-malate(2-)	non-core
succinate(2-)	non-core
adenosine 5'-monophosphate(2-)	non-core
