# Supplementary material for: Metabolic modelling as a powerful tool to identify critical components of Pneumocystis growth medium
Source: PLoS Comput Biol. 2024 Oct 28;20(10):e1012545. doi: 10.1371/journal.pcbi.1012545 (PMC11542897; doi:10.1371/journal.pcbi.1012545)
Supplement: S5 File — Table B. Flux values under GLUCOSE conditions. Table C. Flux values under MERALI conditions. Table D. Flux values under MERALI + LIPIDS conditions. (XLSX) [file pcbi.1012545.s005.xlsx]

## Sheet: Table A. Model predictions 
Table A. Model predictions
(A) FIGURE 5
MEDIUM	BIOMASS FLUX
GLUCOSE	5.6394
MERALI	51.5487
MERALI + LIPIDS	97.6098
(B) FIGURE 6
MEDIUM	BIOMASS FLUX
MERALI	51.5487
ALANINE	28.0837
ARGININE	49.2513
ASPARAGINE	51.5345
ASPARTIC ACID	51.5477
CITRULLINE	51.5487
CYSTEINE	44.2394
GLUTAMIC ACID	51.5403
GLUTAMINE	51.547
HISTIDINE	18.9144
ISOLEUCINE	13.1192
LEUCINE	43.8087
LYSINE	29.0543
METHIONINE	51.5459
ORNITHINE	51.5487
PHENYLALANINE	39.3897
PROLINE	25.8416
SERINE	51.5032
THREONINE	31.1214
TRYPTOPHAN	38.6471
TYROSINE	50.3603
VALINE	29.9664
GLYCINE	51.5375
(C) FIGURE 7A
MEDIUM	BIOMASS FLUX
MERALI	51.5487
GLYCINE	51.5375
SERINE	51.5032
SERINE, GLYCINE	48.3153
SERINE, GLYCINE, SHMT	25.9279
(D) FIGURE 8
MEDIUM	BIOMASS FLUX
MERALI	51.5487
CHOLESTEROL	44.1497
SITOSTEROL	51.5097
PALMITOLEIC ACID	51.1296
PALMITIC ACID	39.5017
LINOLEIC ACID	51.1305
STEARIC ACID	38.1502
OLEIC ACID	40.4181
MYRISTIC ACID	50.9507
ARACHIDONIC ACID	50.7509
MARGARIC ACID	51.0727

## Sheet: Table B. Flux values_GLUCOSE
Table B. Flux values under GLUCOSE conditions
reaction ID	flux value
RHEA:16233	0.00038659
RHEA:11708	-0.100705
RHEA:17737	0.30477
RHEA:27274	-0.711428
RHEA:27278	0.711428
RHEA:48680	-0.00794603
RHEA:15989	-4.68986
RHEA:21432	-5.74308
RHEA:23632	-7.48766
RHEA:10116	1.25977
RHEA:15841	1.25492
RHEA:18977	0.0731803
RHEA:28751	0.118284
RHEA:11484	-25.0505
RHEA:17445	4.95672e-11
RHEA:17953	-0.0773376
RHEA:42032	-0.00191621
RHEA:60200	-0.00222922
RHEA:20545	-0.0745414
RHEA:25282	0.545215
RHEA:19721	2.42001e-11
RHEA:46544	-0.00275034
RHEA:14101	-0.00776929
RHEA:20696	0.0110817
RHEA:11148	-2.06872
RHEA:23252	-0.0195947
RHEA:28026	0.291866
RHEA:28030	-0.0416232
RHEA:28034	-0.037741
RHEA:28038	-0.336473
RHEA:42312	-1.40051
RHEA:10300	5.4672
RHEA:19189	6.44577
RHEA:18501	2.46438e-11
RHEA:13733	-0.711428
RHEA:13737	0.711428
RHEA:53360	0.711428
RHEA:53364	-0.711428
RHEA:18257	0.255234
RHEA:25576	0.197531
RHEA:40523	-8.66461
RHEA:28687	-0.119063
RHEA:30187	-0.164167
RHEA:15133	-1.63834
RHEA:15149	-0.108784
RHEA:15817	-0.153444
RHEA:24304	-0.303159
RHEA:15009	0.768356
RHEA:22812	0.411706
RHEA:46680	-0.876548
RHEA:24040	-0.0119052
RHEA:67656	-1.88266
RHEA:11260	-0.893233
RHEA:11264	0.529623
RHEA:46160	-16.2949
RHEA:19061	-0.00554086
RHEA:15045	-1.18492
RHEA:33059	0.000510748
RHEA:20345	-0.157044
RHEA:17357	9.83385e-12
RHEA:24164	-0.00554086
RHEA:24240	0.0052099
RHEA:11436	0.691022
RHEA:14121	0.00116967
RHEA:44480	0.00116967
RHEA:44484	0.00116967
RHEA:44488	0.00116967
RHEA:44492	0.00116967
RHEA:27774	0.00116967
RHEA:44752	0.00116967
RHEA:44756	0.00116967
RHEA:44760	0.00116967
RHEA:44764	0.00116967
RHEA:42396	0.00233933
RHEA:43152	-0.0267589
RHEA:43156	0.000745627
RHEA:36899	0.000745627
RHEA:48544	-0.00757272
RHEA:36635	-0.000838175
RHEA:36903	-0.00401568
RHEA:42652	0.0205125
RHEA:48108	0.00233933
RHEA:42708	0.00042404
RHEA:60260	0.00112328
RHEA:13681	0.00116967
RHEA:21128	0.00116967
RHEA:59012	0.00116967
RHEA:12104	-0.052361
RHEA:67008	0.00749212
RHEA:17049	0.00116967
RHEA:28679	0.00155956
RHEA:44400	0.00116967
RHEA:44404	0.00116967
RHEA:44412	0.00116967
RHEA:15481	-0.666646
RHEA:16945	-0.312394
RHEA:15053	0.381032
RHEA:22192	0.464774
RHEA:24380	-0.0387002
RHEA:20013	-0.290224
RHEA:10508	-0.032232
RHEA:27626	0.579173
RHEA:17017	-6.44093
RHEA:33151	-0.0010215
RHEA:17665	0.00478174
RHEA:32727	0.00320689
RHEA:36683	-0.285798
RHEA:37119	-0.00953253
RHEA:37059	0.0610817
RHEA:50596	-0.000383061
RHEA:50600	-0.000383061
RHEA:14417	0.0625745
RHEA:12921	1.37845
RHEA:10292	0.0671509
RHEA:21992	-0.0151422
RHEA:45948	-0.0151422
RHEA:15213	7.3251
RHEA:15521	0.00151941
RHEA:10208	0.0298983
RHEA:16845	-3.30989
RHEA:10188	4.66962
RHEA:21160	-4.27562
RHEA:41732	0.218169
RHEA:18549	0.164649
RHEA:18889	-1.59357
RHEA:14789	0.0428459
RHEA:21476	-0.0156785
RHEA:12088	-0.0198441
RHEA:21184	-0.00301661
RHEA:14905	-0.354423
RHEA:12733	0.00272044
RHEA:22408	1.55786
RHEA:19361	1.5198
RHEA:36783	0.0316676
RHEA:16437	0.0109688
RHEA:51220	0.0109688
RHEA:21256	-0.185812
RHEA:32295	-0.0114851
RHEA:32299	0.699943
RHEA:17709	0.00138394
RHEA:27782	0.00138394
RHEA:44556	0.00138394
RHEA:44560	0.00138394
RHEA:44564	0.00138394
RHEA:14717	-0.5168
RHEA:21080	0.213047
RHEA:21240	-0.0146552
RHEA:13185	0.173819
RHEA:14009	0.0380598
RHEA:26482	-0.00522456
RHEA:26152	0.035052
RHEA:21824	-1.75331
RHEA:13237	0.0805984
RHEA:11672	-0.049588
RHEA:13133	-0.00115978
RHEA:16109	2.4572
RHEA:12709	0.0115555
RHEA:13609	0.00612626
RHEA:21292	0.483719
RHEA:20313	0.00111529
RHEA:23324	0.00327767
RHEA:20824	-0.0123413
RHEA:14357	0.00342069
RHEA:21644	0.063905
RHEA:10224	-0.0540433
RHEA:25104	-0.0763737
RHEA:25108	-0.0540433
RHEA:17065	4.70553
RHEA:18157	-1.31797
RHEA:30295	-2.86043
RHEA:30727	-0.663065
RHEA:56948	-0.242862
RHEA:56952	-0.871461
RHEA:56956	-0.660901
RHEA:13121	-0.244942
RHEA:10596	0.487559
RHEA:17989	0.482953
RHEA:46608	0.482953
RHEA:10216	0.000348527
RHEA:12801	0.482953
RHEA:53904	0.482953
RHEA:14801	-5.49581
RHEA:16341	4.72052
RHEA:12793	0.00076676
RHEA:37467	0.000487938
RHEA:10276	0.000487938
RHEA:37459	0.00076676
RHEA:12973	0.0904429
RHEA:18113	0.475344
RHEA:25098	-1.0751
RHEA:25237	-0.446505
RHEA:27674	-0.654901
RHEA:27678	-0.0226476
RHEA:27682	-0.134805
RHEA:27686	1.54246
RHEA:27690	-0.119579
RHEA:28582	-0.300248
RHEA:30347	-0.657065
RHEA:30939	-7.47778e-14
RHEA:44640	0.0130631
RHEA:19893	0.000348527
RHEA:12697	-0.142708
RHEA:20780	-0.919381
RHEA:13517	-0.134812
RHEA:15609	0.0339113
RHEA:11576	-0.00266574
RHEA:11412	0.000836466
RHEA:21360	0.0157687
RHEA:15229	-0.00291375
RHEA:16229	-0.00493904
RHEA:67012	0.0126449
RHEA:54564	0.00889885
RHEA:34407	0.0769507
RHEA:36407	0.169059
RHEA:19889	-1.51198
RHEA:11580	0.0591335
RHEA:12593	-0.0371372
RHEA:16913	-0.0411445
RHEA:26333	-0.00110817
RHEA:47040	0.0152076
RHEA:43892	-0.0337934
RHEA:16585	0.0180107
RHEA:54448	0.0327689
RHEA:12556	1.0863
RHEA:15801	0.0367935
RHEA:36231	0.00517411
RHEA:13953	0.0327689
RHEA:25347	0.0327689
RHEA:53744	-0.226476
RHEA:69791	0.0327689
RHEA:69795	0.0327689
RHEA:69799	0.0327689
RHEA:19233	-0.354659
RHEA:20888	-0.00326175
RHEA:21864	-0.021994
RHEA:25245	-0.021994
RHEA:15017	-0.00284543
RHEA:20629	0.482779
RHEA:47004	0.482779
RHEA:24056	-0.000697055
RHEA:27670	-0.000697055
RHEA:30735	-0.00209116
RHEA:30739	0.06471
RHEA:44152	-0.000697055
RHEA:44156	-0.000697055
RHEA:44160	-0.000697055
RHEA:11008	-0.000348527
RHEA:60828	-0.000348527
RHEA:60832	-0.000348527
RHEA:22764	0.000311719
RHEA:21664	-0.000348527
RHEA:10684	0.478174
RHEA:12484	-0.00594426
RHEA:12849	0.482779
RHEA:53988	0.482779
RHEA:10040	-0.0184948
RHEA:33179	-0.00302632
RHEA:14445	-0.0142086
RHEA:36219	-0.00369391
RHEA:38995	0.00289836
RHEA:15193	0.00405505
RHEA:32675	-0.0198776
RHEA:21016	0.0020729
RHEA:15889	0.205874
RHEA:12020	-0.0111652
RHEA:34371	-0.0111652
RHEA:45048	-0.00971642
RHEA:11660	0.0221891
RHEA:13009	-0.0495818
RHEA:58196	-0.0250866
RHEA:24296	0.281186
RHEA:18445	-0.480389
RHEA:17473	0.0275803
RHEA:23700	0.420499
RHEA:24576	1.65221
RHEA:23680	0.490388
RHEA:10248	-0.309327
RHEA:14965	-0.000348527
RHEA:14245	-0.533018
RHEA:22636	-0.0540571
RHEA:23996	-0.0111915
RHEA:27762	-0.032699
RHEA:28334	-0.022109
RHEA:28342	-0.000697055
RHEA:28362	-0.142826
RHEA:28534	-0.135496
RHEA:28610	0.0142203
RHEA:29391	-1.02819
RHEA:29395	0.357125
RHEA:29399	0.00697418
RHEA:44644	0.00583451
RHEA:57720	3.01071
RHEA:58156	-1.75853e-15
RHEA:11348	-2.81617e-14
RHEA:20852	4.66752
RHEA:13065	0.965732
RHEA:19669	-0.576727
RHEA:16813	-0.0440924
RHEA:25143	-0.132512
RHEA:10792	-0.428783
RHEA:11596	-0.264489
RHEA:23732	4.7348
RHEA:19865	0.278159
RHEA:18617	0.312819
RHEA:20828	-0.0118779
RHEA:14729	2.49365
RHEA:10540	0.000278822
RHEA:36347	0.00106721
RHEA:18457	0.072608
RHEA:21096	-0.364597
RHEA:10164	5.58302
RHEA:45812	0.0126852
RHEA:12460	5.77939
RHEA:10112	-0.0392093
RHEA:24064	0.694868
RHEA:10336	-7.53658
RHEA:21648	0.0142352
RHEA:18965	0.23153
RHEA:19017	-0.00405795
RHEA:32231	0.00724826
RHEA:21968	-0.435506
RHEA:21020	-0.118843
RHEA:66592	1.66694e-12
RHEA:16853	2.39137
RHEA:23920	0.46863
RHEA:31507	0.359425
RHEA:22648	-0.0158736
RHEA:22584	-0.139828
RHEA:13677	0.618409
RHEA:32215	-0.00202898
RHEA:32227	0.00362413
RHEA:18585	-2.70334
RHEA:14657	-0.398661
RHEA:12356	0.0493851
RHEA:11816	1.80444
RHEA:23284	1.64295
RHEA:15901	-5.55372
RHEA:23804	-0.0616109
RHEA:11140	0.0181719
RHEA:14621	0.413055
RHEA:10716	0.065407
RHEA:10220	-0.0133852
RHEA:13481	-0.0579301
RHEA:12292	-0.0497683
RHEA:42580	-0.0497683
RHEA:19649	-0.0795172
RHEA:16013	-0.306542
RHEA:14305	0.102349
RHEA:17773	-0.0310619
RHEA:23540	-0.0747424
RHEA:20301	0.0130752
RHEA:24080	0.0427797
RHEA:19413	0.0397826
RHEA:17313	0.152405
RHEA:11180	-0.0571868
RHEA:24624	0.0309491
RHEA:11688	0.0216887
RHEA:11060	0.227251
RHEA:20792	0.0492265
RHEA:12540	0.0365249
RHEA:10704	0.0805262
RHEA:22120	3.56955
RHEA:17661	5.112
RHEA:19753	0.0111652
RHEA:16169	0.759858
RHEA:49288	0.00104201
RHEA:10912	-0.00077318
RHEA:23584	-0.0076554
RHEA:10580	0.000938594
RHEA:51904	0.000938594
RHEA:51912	0.000938594
RHEA:13285	0.257538
RHEA:13557	0.221185
RHEA:22628	0.447258
RHEA:23032	0.427698
RHEA:10488	0.00993762
RHEA:17453	0.366004
RHEA:13501	-0.0136694
RHEA:43744	0.0629231
RHEA:26426	0.264702
RHEA:20221	0.370645
RHEA:15753	2.38394
RHEA:24384	0.00921968
RHEA:11680	-0.0708703
RHEA:17129	0.41553
RHEA:12228	-0.329217
RHEA:18633	-0.295667
RHEA:20844	0.187392
RHEA:11308	-0.0186444
RHEA:18105	-2.81617e-14
RHEA:28150	0.0157713
RHEA:28270	0.0157713
RHEA:33099	-0.000559688
RHEA:38215	-0.167931
RHEA:14777	1.79133
RHEA:14005	-0.0602608
RHEA:24923	0.0245061
RHEA:24931	-0.00495494
RHEA:33447	0.00869435
RHEA:34771	0.717224
RHEA:34775	-0.705632
RHEA:21036	4.662
RHEA:48548	-0.00874239
RHEA:15177	0.0141183
RHEA:14761	0.182498
RHEA:25017	0.482013
RHEA:25948	0.708129
RHEA:16529	0.0118348
RHEA:16577	0.0480712
RHEA:12969	0.0049938
RHEA:29875	0.0411409
RHEA:29907	0.0260631
RHEA:22924	0.264651
RHEA:27429	0.704108
RHEA:36239	-0.000348527
RHEA:24612	-0.711428
RHEA:24616	0.711428
RHEA:33023	-0.163087
RHEA:23536	1.76729
RHEA:64596	-0.00243672
RHEA:14917	0.00419425
RHEA:25286	0.281098
RHEA:54028	-0.468645
RHEA:56752	0.472839
RHEA:22640	-0.0912488
RHEA:32931	-0.00945665
RHEA:23360	-0.0180725
RHEA:18561	-0.140549
RHEA:14473	-0.00634258
RHEA:15653	0.464642
RHEA:17289	0.50109
RHEA:21904	0.0286086
RHEA:33751	-0.0236454
RHEA:13509	0.0560709
RHEA:34363	0.00384249
RHEA:19709	-0.00110028
RHEA:16201	-0.0153335
RHEA:15421	0.00326175
RHEA:17341	2.46438e-11
RHEA:36175	-2.46438e-11
RHEA:23768	-0.0011789
RHEA:28070	0.0809558
RHEA:19253	-0.00899887
RHEA:10948	-0.00637521
RHEA:11028	0.0159552
RHEA:16125	0.0159552
RHEA:17825	-0.432211
RHEA:22740	0.000348527
RHEA:55220	-0.0110817
RHEA:46364	-0.00416569
RHEA:55808	-0.00554086
RHEA:23444	0.0189209
RHEA:11600	0.074091
RHEA:24400	0.312867
RHEA:25094	-0.328408
RHEA:10100	0.00517411
RHEA:36403	-0.0826899
RHEA:10380	0.285274
RHEA:56004	-0.00305616
RHEA:12937	0.0160067
RHEA:54728	-0.00497501
RHEA:18409	2.46438e-11
RHEA:34787	-0.00579623
RHEA:36379	-2.46438e-11
RHEA:11740	0.0658126
RHEA:23420	-1.55925
RHEA:53880	0.00826541
RHEA:12188	-7.33287
RHEA:46520	-0.00554086
RHEA:64532	-0.00554086
RHEA:15553	-0.00139411
RHEA:56000	0.00191323
RHEA:12753	-0.0189209
Biomass	5.6394
Protein	0.593987
RNA	0.242551
DNA	0.0436648
Phospholipids	0.447324
Sterols	0.0866761
Small molecules	0.0852046
Cell wall	0.489768
Carbohydrates	1.03552
SCER:3_2_1_39_3_2_1_58	-0.75226
RHEA:21708	-0.00475934
SCER:2_4_1_18	-0.202491
RHEA:31103	-0.698807
KEGG:R00937	0.689274
D-glucopyranose_ex	1.80974

## Sheet: Table C. Flux values_MERALI
Table C. Flux values under MERALI conditions
reaction ID	flux value
RHEA:16233	2.68814e-11
RHEA:11708	-2.55173
RHEA:17737	-13.7921
RHEA:27274	3.31298
RHEA:27278	-3.31298
RHEA:48680	-2.68358e-10
RHEA:15989	0.144587
RHEA:21432	36.437
RHEA:23632	-22.8174
RHEA:10116	31.7987
RHEA:15841	31.7987
RHEA:18977	-1.55312
RHEA:28751	1.55435
RHEA:11484	-70.3341
RHEA:17445	1.9672e-10
RHEA:17953	-3.65385e-10
RHEA:42032	1.78609e-10
RHEA:60200	-2.10082e-10
RHEA:20545	-3.99892e-10
RHEA:25282	-0.00581812
RHEA:19721	1.51709e-10
RHEA:46544	0.00294006
RHEA:14101	-1.21411e-13
RHEA:20696	1.9751e-10
RHEA:11148	9.61916
RHEA:23252	-6.4239e-10
RHEA:28026	1.16714
RHEA:28030	0.549728
RHEA:28034	1.5645
RHEA:28038	1.06222
RHEA:42312	0.00581809
RHEA:10300	-98.6984
RHEA:19189	-22.8696
RHEA:18501	9.96403e-11
RHEA:13733	3.31298
RHEA:13737	-3.31298
RHEA:53360	-3.31298
RHEA:53364	3.31298
RHEA:18257	6.07447e-08
RHEA:25576	5.2467e-08
RHEA:40523	-40.1298
RHEA:28687	-1.55435
RHEA:30187	-4.66182
RHEA:15133	46.437
RHEA:15149	-4.09387e-10
RHEA:15817	-4.6839e-10
RHEA:24304	30.2489
RHEA:15009	-2.00793
RHEA:22812	12.3674
RHEA:46680	34.9522
RHEA:24040	-1.58269e-10
RHEA:67656	39.6374
RHEA:11260	3.31298
RHEA:11264	-3.31298
RHEA:46160	-23.9894
RHEA:19061	-5.90338e-11
RHEA:15045	-53.8628
RHEA:33059	2.73566e-11
RHEA:20345	4.34359
RHEA:17357	4.11257e-11
RHEA:24164	-6.09903e-11
RHEA:24240	-7.736e-11
RHEA:11436	27.6749
RHEA:14121	3.46351e-11
RHEA:44480	3.46351e-11
RHEA:44484	3.46351e-11
RHEA:44488	3.46351e-11
RHEA:44492	3.46351e-11
RHEA:27774	3.46351e-11
RHEA:44752	3.46351e-11
RHEA:44756	3.46351e-11
RHEA:44760	3.46351e-11
RHEA:44764	3.46351e-11
RHEA:42396	6.9274e-11
RHEA:43152	-2.76443e-10
RHEA:43156	-1.92945e-09
RHEA:36899	-1.92945e-09
RHEA:48544	-1.03346e-10
RHEA:36635	2.03144e-10
RHEA:36903	3.3701e-10
RHEA:42652	2.65102e-10
RHEA:48108	6.9274e-11
RHEA:42708	2.07424e-09
RHEA:60260	-3.00514e-10
RHEA:13681	3.46351e-11
RHEA:21128	3.46351e-11
RHEA:59012	3.46351e-11
RHEA:12104	-1.60602
RHEA:67008	3.89954e-10
RHEA:17049	3.46351e-11
RHEA:28679	1.08778e-10
RHEA:44400	3.46351e-11
RHEA:44404	3.46351e-11
RHEA:44412	3.46351e-11
RHEA:15481	19.5547
RHEA:16945	30.2489
RHEA:15053	6.21616
RHEA:22192	6.21616
RHEA:24380	1.53303e-10
RHEA:20013	-6.21616
RHEA:10508	-1.09879e-10
RHEA:27626	-13.7921
RHEA:17017	22.8696
RHEA:33151	1.50847e-10
RHEA:17665	2.077e-09
RHEA:32727	4.11931e-10
RHEA:36683	-0.0147003
RHEA:37119	1.81375e-10
RHEA:37059	1.52307e-10
RHEA:50596	2.73211e-11
RHEA:50600	2.70915e-11
RHEA:14417	-1.35215e-10
RHEA:12921	6.67101e-07
RHEA:10292	-0.000614108
RHEA:21992	0.000153527
RHEA:45948	0.000153527
RHEA:15213	61.2421
RHEA:15521	-0.00490009
RHEA:10208	1.60347e-10
RHEA:16845	-0.188255
RHEA:10188	-0.129887
RHEA:21160	-22.6291
RHEA:41732	1.7131
RHEA:18549	1.7131
RHEA:18889	-13.3446
RHEA:14789	-0.00061411
RHEA:21476	-5.30931e-11
RHEA:12088	-0.00147003
RHEA:21184	4.88731e-10
RHEA:14905	-6.21616
RHEA:12733	2.19937e-10
RHEA:22408	-0.0481956
RHEA:19361	-0.0481956
RHEA:36783	3.2844e-11
RHEA:16437	1.34074e-10
RHEA:51220	2.0112e-10
RHEA:21256	13.7921
RHEA:32295	1.65358
RHEA:32299	-1.6594
RHEA:17709	-9.74427e-11
RHEA:27782	-9.74427e-11
RHEA:44556	-9.74427e-11
RHEA:44560	-9.74427e-11
RHEA:44564	-9.74427e-11
RHEA:14717	13.7921
RHEA:21080	34.0826
RHEA:21240	-3.73089e-10
RHEA:13185	8.29255e-08
RHEA:14009	2.31351e-09
RHEA:26482	4.69836e-10
RHEA:26152	2.33562e-10
RHEA:21824	14.808
RHEA:13237	-0.000614107
RHEA:11672	13.9285
RHEA:13133	4.3993e-10
RHEA:16109	-0.446011
RHEA:12709	-0.000614109
RHEA:13609	-0.000307055
RHEA:21292	11.2204
RHEA:20313	8.52162e-10
RHEA:23324	0.00485798
RHEA:20824	7.43203e-10
RHEA:14357	-0.0674887
RHEA:21644	9.91784e-10
RHEA:10224	-84.1403
RHEA:25104	-3.67293e-11
RHEA:25108	-7.22699e-12
RHEA:17065	-0.144587
RHEA:18157	-2.01699
RHEA:30295	-20.5801
RHEA:30727	-0.226246
RHEA:56948	1.04363
RHEA:56952	-7.97307
RHEA:56956	-1.0085
RHEA:13121	13.7921
RHEA:10596	11.2204
RHEA:17989	11.2204
RHEA:46608	11.2204
RHEA:10216	1.97471e-10
RHEA:12801	11.2204
RHEA:53904	11.2204
RHEA:14801	98.6984
RHEA:16341	-0.144587
RHEA:12793	6.54677e-10
RHEA:37467	4.9669e-10
RHEA:10276	4.9669e-10
RHEA:37459	6.54677e-10
RHEA:12973	11.0287
RHEA:18113	11.2204
RHEA:25098	-3.06062
RHEA:25237	5.95608
RHEA:27674	-1.79074
RHEA:27678	4.16293
RHEA:27682	4.51701
RHEA:27686	18.5631
RHEA:27690	4.33376
RHEA:28582	-1.16714
RHEA:30347	-1.0085
RHEA:30939	3.54169e-12
RHEA:44640	4.31817e-10
RHEA:19893	3.07583e-10
RHEA:12697	4.88349
RHEA:20780	-2.78092
RHEA:13517	4.51701
RHEA:15609	1.02174e-09
RHEA:11576	-0.0724484
RHEA:11412	6.00128e-10
RHEA:21360	-0.0145739
RHEA:15229	1.63369e-09
RHEA:16229	-0.00429877
RHEA:67012	4.90403e-10
RHEA:54564	1.85704e-10
RHEA:34407	2.20154e-09
RHEA:36407	8.38573e-10
RHEA:19889	-11.633
RHEA:11580	-0.00153527
RHEA:12593	-0.00122822
RHEA:16913	-0.00061411
RHEA:26333	-1.19819e-10
RHEA:47040	4.55368e-11
RHEA:43892	-1.67846e-12
RHEA:16585	6.74934e-09
RHEA:54448	-4.50245e-11
RHEA:12556	70.2235
RHEA:15801	-0.00765719
RHEA:36231	0.000796425
RHEA:13953	-4.50245e-11
RHEA:25347	6.50876e-11
RHEA:53744	-1.02294
RHEA:69791	-4.50245e-11
RHEA:69795	-4.50245e-11
RHEA:69799	6.50876e-11
RHEA:19233	-0.0147003
RHEA:20888	-0.0147003
RHEA:21864	-5.8001e-10
RHEA:25245	-1.16014e-09
RHEA:15017	-1.19169e-10
RHEA:20629	11.2204
RHEA:47004	11.2204
RHEA:24056	-3.48912e-10
RHEA:27670	-3.48912e-10
RHEA:30735	-1.07749e-09
RHEA:30739	-16.4233
RHEA:44152	-3.48912e-10
RHEA:44156	-3.48912e-10
RHEA:44160	-3.48912e-10
RHEA:11008	-2.99902e-10
RHEA:60828	-2.99902e-10
RHEA:60832	-2.99902e-10
RHEA:22764	-7.67643e-05
RHEA:21664	-2.99902e-10
RHEA:10684	11.2204
RHEA:12484	-9.03298e-10
RHEA:12849	11.2204
RHEA:53988	11.2204
RHEA:10040	-3.47632e-10
RHEA:33179	0.000230292
RHEA:14445	-0.000259078
RHEA:36219	-1.7919e-10
RHEA:38995	-0.00359831
RHEA:15193	3.22766e-10
RHEA:32675	-3.29903e-10
RHEA:21016	-11.2494
RHEA:15889	-24.9782
RHEA:12020	-1.47496e-11
RHEA:34371	-1.47496e-11
RHEA:45048	1.79081e-10
RHEA:11660	-0.000307055
RHEA:13009	-5.26416e-10
RHEA:58196	0.000307055
RHEA:24296	6.21616
RHEA:18445	-6.21616
RHEA:17473	7.39158e-10
RHEA:23700	12.3674
RHEA:24576	22.1541
RHEA:23680	11.2204
RHEA:10248	-1.16714
RHEA:14965	-2.99902e-10
RHEA:14245	-2.04588
RHEA:22636	4.16293
RHEA:23996	-1.42699e-09
RHEA:27762	2.97068
RHEA:28334	-1.5645
RHEA:28342	-6.0807e-10
RHEA:28362	4.33376
RHEA:28534	4.51701
RHEA:28610	-1.2621e-09
RHEA:29391	-2.23119
RHEA:29395	10.2494
RHEA:29399	-2.12657e-09
RHEA:44644	-3.93928e-10
RHEA:57720	53.1631
RHEA:58156	1.12204
RHEA:11348	1.53624e-11
RHEA:20852	84.7048
RHEA:13065	22.4409
RHEA:19669	3.87773
RHEA:16813	-3.39338e-10
RHEA:25143	-6.58721e-10
RHEA:10792	-6.21616
RHEA:11596	-6.21616
RHEA:23732	-0.144587
RHEA:19865	6.8369e-08
RHEA:18617	157.044
RHEA:20828	-0.000307055
RHEA:14729	-0.446011
RHEA:10540	2.00045e-10
RHEA:36347	-5.71277e-09
RHEA:18457	3.48417e-10
RHEA:21096	13.7921
RHEA:10164	-98.6984
RHEA:45812	3.24051e-10
RHEA:12460	17.746
RHEA:10112	4.42534e-10
RHEA:24064	3.33269e-07
RHEA:10336	-22.8174
RHEA:21648	3.60935e-10
RHEA:18965	7.58075e-08
RHEA:19017	-0.0291478
RHEA:32231	-0.0412943
RHEA:21968	13.7921
RHEA:21020	13.7921
RHEA:66592	-7.34076e-11
RHEA:16853	16.1676
RHEA:23920	6.21616
RHEA:31507	84.0155
RHEA:22648	6.73051e-11
RHEA:22584	-4.35659e-08
RHEA:13677	-13.7921
RHEA:32215	-0.0145739
RHEA:32227	-0.0206471
RHEA:18585	0.444783
RHEA:14657	-84.0155
RHEA:12356	-0.00026319
RHEA:11816	13.3461
RHEA:23284	-0.0481956
RHEA:15901	98.6984
RHEA:23804	0.000614108
RHEA:11140	-2.0291e-09
RHEA:14621	-0.00581812
RHEA:10716	-16.4233
RHEA:10220	-1.2783e-10
RHEA:13481	1.97415e-10
RHEA:12292	-2.49667e-11
RHEA:42580	-2.49667e-11
RHEA:19649	5.57897e-11
RHEA:16013	-1.02294
RHEA:14305	1.02026e-10
RHEA:17773	1.02021e-10
RHEA:23540	7.97618e-11
RHEA:20301	2.5374e-10
RHEA:24080	-1.23167e-10
RHEA:19413	-1.23416e-10
RHEA:17313	-1.14066e-10
RHEA:11180	-1.40136e-10
RHEA:24624	-1.17061e-10
RHEA:11688	9.5329e-11
RHEA:11060	1.12395e-10
RHEA:20792	1.02827e-10
RHEA:12540	1.05378e-10
RHEA:10704	1.00214e-10
RHEA:22120	21.3291
RHEA:17661	39.8922
RHEA:19753	1.51242e-11
RHEA:16169	47.419
RHEA:49288	-1.11028e-09
RHEA:10912	1.45515e-10
RHEA:23584	5.24184e-10
RHEA:10580	1.60836e-10
RHEA:51904	1.60836e-10
RHEA:51912	1.60836e-10
RHEA:13285	-0.0998802
RHEA:13557	-0.0998802
RHEA:22628	6.21616
RHEA:23032	6.21616
RHEA:10488	7.95209e-11
RHEA:17453	6.21616
RHEA:13501	-0.0071183
RHEA:43744	1.65062e-10
RHEA:26426	-2.72011
RHEA:20221	1.14954e-08
RHEA:15753	16.1676
RHEA:24384	-0.0145739
RHEA:11680	-2.55173
RHEA:17129	6.21616
RHEA:12228	-15.7747
RHEA:18633	-6.21616
RHEA:20844	82.9814
RHEA:11308	-0.0142366
RHEA:18105	11.2204
RHEA:28150	0.175391
RHEA:28270	0.175391
RHEA:33099	0.00222372
RHEA:38215	38.4247
RHEA:14777	7.39969
RHEA:14005	1.71934e-10
RHEA:24923	5.7956e-11
RHEA:24931	-1.37166e-08
RHEA:33447	1.21415e-10
RHEA:34771	-3.31298
RHEA:34775	3.31298
RHEA:21036	-0.115186
RHEA:48548	-2.48088e-10
RHEA:15177	0.00287864
RHEA:14761	1.14053e-09
RHEA:25017	11.2205
RHEA:25948	8.24266
RHEA:16529	8.08748e-10
RHEA:16577	1.91982e-09
RHEA:12969	-1.41239e-10
RHEA:29875	-4.81152e-10
RHEA:29907	1.29258e-10
RHEA:22924	-0.438881
RHEA:27429	8.24212
RHEA:36239	-1.8979e-10
RHEA:24612	3.31298
RHEA:24616	-3.31298
RHEA:33023	38.4247
RHEA:23536	13.3461
RHEA:64596	1.58649e-10
RHEA:14917	2.37006e-10
RHEA:25286	1.02376e-08
RHEA:54028	0.00193936
RHEA:56752	-0.00193936
RHEA:22640	-4.70636e-10
RHEA:32931	-0.000614111
RHEA:23360	-3.51775e-10
RHEA:18561	-5.01928e-09
RHEA:14473	-6.23883e-11
RHEA:15653	11.2204
RHEA:17289	11.2204
RHEA:21904	-2.62798e-10
RHEA:33751	-0.000921167
RHEA:13509	-0.000614109
RHEA:34363	4.0542e-10
RHEA:19709	-0.0048841
RHEA:16201	13.9285
RHEA:15421	0.00735014
RHEA:17341	9.96403e-11
RHEA:36175	-9.96403e-11
RHEA:23768	-0.00661512
RHEA:28070	-0.0365594
RHEA:19253	0.000735014
RHEA:10948	-7.72015e-12
RHEA:11028	-0.000263187
RHEA:16125	-0.000350917
RHEA:17825	40.4556
RHEA:22740	1.97471e-10
RHEA:55220	2.76443e-11
RHEA:46364	-0.00147003
RHEA:55808	-6.97464e-12
RHEA:23444	2.26653e-10
RHEA:11600	4.62426
RHEA:24400	6.3622
RHEA:25094	5.22515
RHEA:10100	0.000796425
RHEA:36403	0.00159285
RHEA:10380	6.21616
RHEA:56004	-1.17435e-10
RHEA:12937	-0.00822333
RHEA:54728	-0.0071183
RHEA:18409	9.96403e-11
RHEA:34787	5.08628e-11
RHEA:36379	-9.96403e-11
RHEA:11740	1.44439e-09
RHEA:23420	-13.3446
RHEA:53880	-4.68728e-10
RHEA:12188	-61.2421
RHEA:46520	-6.97464e-12
RHEA:64532	-6.97464e-12
RHEA:15553	-7.28545e-10
RHEA:56000	-3.49583e-11
RHEA:12753	-3.31632e-10
Biomass	51.5487
Protein	16.3751
RNA	2.60514
DNA	1.33978
Phospholipids	6.44096
Sterols	2.4826
Small molecules	0.917829
Cell wall	5.9281
Carbohydrates	9.1356
SCER:3_2_1_39_3_2_1_58	-9.04964
RHEA:21708	-3.16284e-10
SCER:2_4_1_18	-1.7131
RHEA:31103	3.61395
KEGG:R00937	-3.81502
L-argininium(1+)_ex	1.70344
L-cysteine zwitterion_ex	7.88692
L-glutamine zwitterion_ex	-5.25111
L-histidine zwitterion_ex	10.2098
L-isoleucine zwitterion_ex	14.3366
L-leucine zwitterion_ex	3.0026
L-lysinium(1+)_ex	7.98068
L-methionine zwitterion_ex	-29.5522
L-phenylalanine zwitterion_ex	4.00023
L-threonine zwitterion_ex	8.17384
L-tryptophan zwitterion_ex	4.16548
L-tyrosine zwitterion_ex	1.06875
L-valine zwitterion_ex	6.24669
choline_ex	-0.00385738
(R)-pantothenate_ex	0.140195
calcium(2+)_ex	-11.2204
folate(2-)_ex	0.201073
nicotinamide_ex	0.00485798
pyridoxal_ex	84.1403
chloride_ex	2.01137e-10
riboflavin(1-)_ex	0.148996
thiamine(1+)_ex	0.0724484
myo-inositol_ex	-16.4218
magnesium(2+)_ex	0
sulfate_ex	-8.08815e-10
potassium(1+)_ex	0
sodium(1+)_ex	-4.48817
hydrogencarbonate_ex	-76.7439
hydron_ex	48.6749
hydrogenphosphate_ex	34.4205
phenol red_ex	0
S-adenosyl-L-methionine zwitterion_ex	34.1592
4-aminobenzoate_ex	13.9285
1,4-butanediammonium_ex	0.142508
ferroheme b(2-)_ex	0.0863491
N-acetyl-D-glucosamine_ex	0
4-(trimethylammonio)butanoate_ex	0
O-butanoyl-L-carnitine_ex	0
propionylglycine_ex	0
O-acetyl-L-carnitine_ex	0
O-octanoylcarnitine_ex	0
2-hydroxyglutaric acid_ex	0
sebacate(2-)_ex	0
13-HODE_ex	0
alpha-dimorphecolic acid_ex	0
16-hydroxyhexadecanoate_ex	0
3-hydroxydecanoate_ex	0
3-hydroxybutyrate_ex	0
10-heptadecenoate_ex	0
10-nonadecenoate_ex	0
cis-vaccenate(1-)_ex	0
heptadecanoic acid_ex	0.462987
tetradecanoic acid_ex	0.525611
oleic acid_ex	2.86478
hexadecanoate_ex	6.48547
palmitoleic acid_ex	0.431406
octadecanoic acid_ex	3.31022
1-stearoyl-2-linoleoyl-sn-glycero-3-phosphoethanolamine_ex	0
arachidonic acid_ex	0.616809
all-cis-5,8,11,14,17-icosapentaenoic acid_ex	0
linoleic acid_ex	0.428482
alpha-linolenate_ex	0
gamma-linolenate_ex	0
(6Z,9Z,12Z,15Z)-octadecatetraenoate_ex	0
sitosterol_ex	0.125716
cholesterol_ex	5.03484
L-asparagine zwitterion_ex	3.26151
guanidinoacetate_ex	0
N-acetyl-L-glutamic acid_ex	0
N(2)-acetylglutamine_ex	0
glycine betaine_ex	0
L-serine zwitterion_ex	35.9339
imidazol-4-ylacetic acid_ex	0
N-(2-methylbutanoyl)glycine_ex	0
3-hydroxyisobutyrate_ex	-0.0147003
4-methyl-2-oxopentanoate_ex	0
2-hydroxy-4-methylvaleric acid_ex	0
O-isobutyrylcarnitine_ex	0
O-isovalerylcarnitine_ex	0
N-acetyl-leucine_ex	0
N-acetyl-L-valine_ex	0
tiglylglycine_ex	0
2-aminoadipic acid_ex	0
pipecolate_ex	0
S-sulfo-L-cysteine_ex	0
methionine S-oxide_ex	0
N-acetyl-L-methionine_ex	0
3-(3-sulfooxyphenyl)propanoic acid_ex	0
3-hydroxy-3-phenylpropionate_ex	0
N-acetylphenylalanine_ex	0
o-cresol sulfate_ex	0
phenyl hydrogen sulfate_ex	0
phenylacetylglycine_ex	0
keto-phenylpyruvate_ex	3.60965e-10
N-acetylputrescinium_ex	0
3-(1H-indol-3-yl)propanoate_ex	0
picolinate_ex	0
hypaphorine_ex	0
L-citrulline zwitterion_ex	0
N(alpha)-acetyl-L-arginine_ex	0
L-proline zwitterion_ex	7.44994
D-fructofuranose_ex	0.000350917
D-mannopyranose_ex	0.000263187
D-glucopyranose_ex	-23.8377
(R)-lactate_ex	-1.16024e-09
pyruvate_ex	-15.422
oxalate(2-)_ex	0
(E,E)-bilirubin_ex	0
biliverdin(2-)_ex	0
N-methylnicotinate_ex	0
2-oxoglutarate(2-)_ex	70.0537
(S)-malate(2-)_ex	-54.1831
succinate(2-)_ex	-21.0916
adenosine 5'-monophosphate(2-)_ex	-21.6241
1-methyladenosine_ex	0
N-carbamoyl-beta-alanine_ex	0
Leucyl-leucine_ex	0
Phe-Trp_ex	0
pyroglutamylvaline_ex	0
carnosine_ex	0
gamma-Glu-Ile_ex	0
gamma-Glu-Leu_ex	0
gamma-glutamylthreonine_ex	0
gamma-Glu-Tyr_ex	0
m-hydroxyhippuric acid_ex	0
p-hydroxyhippuric acid_ex	0
4-vinylphenol sulfate_ex	0
pyrocatechol sulfate_ex	0
hippurate_ex	0
Methyl-4-hydroxybenzoate_ex	0
O-methoxycatechol-O-sulphate_ex	0
O(4')-sulfo-L-tyrosine_ex	0
4-acetylphenyl hydrogen sulfate_ex	0
hydroquinones_ex	-1.85225e-10
lidocaine_ex	0
salicylate_ex	0
levoglucosan_ex	0
quinolin-2-ol_ex	0
N-cinnamoylglycine_ex	0
L-alanine zwitterion_ex	9.62089
alpha-aminobutyric acid_ex	0
L-aspartate(1-)_ex	-16.4464
L-glutamate(1-)_ex	-18.0947
glycine zwitterion_ex	-31.0743
trans-4-hydroxy-L-proline_ex	0
L-ornithinium(1+)_ex	0
taurine_ex	0
cortisol_ex	0
corticosterone_ex	0
androsterone_ex	0
progesterone_ex	0
pregnenolone_ex	0
carbon dioxide_ex	138.01
dioxygen_ex	-37.2897
water_ex	-186.734

## Sheet: Table D. Flux values_MERALI+
Table D. Flux values under MERALI + LIPIDS conditions
reaction ID	flux value
RHEA:16233	5.49153e-10
RHEA:11708	-4.83182
RHEA:17737	-19.6076
RHEA:27274	2.28886
RHEA:27278	-2.28886
RHEA:48680	-8.30993e-10
RHEA:15989	-35.1612
RHEA:21432	65.7824
RHEA:23632	-92.3977
RHEA:10116	68.7774
RHEA:15841	68.7774
RHEA:18977	-2.9409
RHEA:28751	2.94323
RHEA:11484	-134.243
RHEA:17445	2.24808e-09
RHEA:17953	-3.26016e-09
RHEA:42032	1.10212e-09
RHEA:60200	-1.53617e-09
RHEA:20545	-3.94658e-09
RHEA:25282	5.89482
RHEA:19721	1.30935e-09
RHEA:46544	0.00556713
RHEA:14101	5.94236e-11
RHEA:20696	1.76592e-09
RHEA:11148	4.09267
RHEA:23252	-4.91155e-09
RHEA:28026	3.54185
RHEA:28030	1.04094
RHEA:28034	2.96245
RHEA:28038	0.679541
RHEA:42312	-5.89482
RHEA:10300	-170.018
RHEA:19189	13.8085
RHEA:18501	1.10545e-09
RHEA:13733	2.28886
RHEA:13737	-2.28886
RHEA:53360	-2.28886
RHEA:53364	2.28886
RHEA:18257	4.52187e-07
RHEA:25576	3.92003e-07
RHEA:40523	-71.0318
RHEA:28687	-2.94323
RHEA:30187	-8.82736
RHEA:15133	97.0233
RHEA:15149	-2.92357e-09
RHEA:15817	-3.75026e-09
RHEA:24304	50.7748
RHEA:15009	0.182307
RHEA:22812	23.4183
RHEA:46680	49.5955
RHEA:24040	-1.51842e-09
RHEA:67656	52.8325
RHEA:11260	2.28886
RHEA:11264	-2.28886
RHEA:46160	-51.4431
RHEA:19061	-2.98481e-10
RHEA:15045	-62.5301
RHEA:33059	9.01039e-10
RHEA:20345	8.22478
RHEA:17357	4.46153e-10
RHEA:24164	-3.15382e-10
RHEA:24240	-6.68843e-10
RHEA:11436	47.1199
RHEA:14121	2.07291e-10
RHEA:44480	2.07291e-10
RHEA:44484	2.07291e-10
RHEA:44488	2.07291e-10
RHEA:44492	2.07291e-10
RHEA:27774	2.07291e-10
RHEA:44752	2.07291e-10
RHEA:44756	2.07291e-10
RHEA:44760	2.07291e-10
RHEA:44764	2.07291e-10
RHEA:42396	4.14597e-10
RHEA:43152	-9.73165e-10
RHEA:43156	-1.46029e-08
RHEA:36899	-1.46029e-08
RHEA:48544	-1.21292e-09
RHEA:36635	1.64889e-09
RHEA:36903	2.88317e-09
RHEA:42652	1.86861e-09
RHEA:48108	4.14597e-10
RHEA:42708	1.57836e-08
RHEA:60260	-2.23341e-09
RHEA:13681	2.07291e-10
RHEA:21128	2.07291e-10
RHEA:59012	2.07291e-10
RHEA:12104	-3.04107
RHEA:67008	3.43747e-09
RHEA:17049	2.07291e-10
RHEA:28679	9.53263e-10
RHEA:44400	2.07291e-10
RHEA:44404	2.07291e-10
RHEA:44412	2.07291e-10
RHEA:15481	30.5248
RHEA:16945	50.7748
RHEA:15053	11.7706
RHEA:22192	11.7706
RHEA:24380	1.48887e-09
RHEA:20013	-11.7706
RHEA:10508	-1.07857e-09
RHEA:27626	-19.6076
RHEA:17017	-13.8085
RHEA:33151	4.20158e-10
RHEA:17665	1.55622e-08
RHEA:32727	2.1839e-09
RHEA:36683	-0.0278357
RHEA:37119	1.75648e-09
RHEA:37059	3.36789e-09
RHEA:50596	-5.10257e-11
RHEA:50600	-5.14606e-11
RHEA:14417	-1.17246e-09
RHEA:12921	4.96598e-06
RHEA:10292	-0.00116282
RHEA:21992	0.000290706
RHEA:45948	0.000290706
RHEA:15213	127.113
RHEA:15521	-0.00927855
RHEA:10208	1.40043e-09
RHEA:16845	-25.4948
RHEA:10188	35.189
RHEA:21160	-66.9029
RHEA:41732	3.24383
RHEA:18549	3.24383
RHEA:18889	-25.2686
RHEA:14789	-0.00116284
RHEA:21476	-5.48704e-10
RHEA:12088	-0.00278357
RHEA:21184	4.27854e-09
RHEA:14905	-11.7706
RHEA:12733	3.04935e-09
RHEA:22408	11.7204
RHEA:19361	11.7204
RHEA:36783	1.32321e-10
RHEA:16437	1.12988e-09
RHEA:51220	1.69487e-09
RHEA:21256	19.6076
RHEA:32295	4.09184
RHEA:32299	1.80298
RHEA:17709	-8.62932e-10
RHEA:27782	-8.62932e-10
RHEA:44556	-8.62932e-10
RHEA:44560	-8.62932e-10
RHEA:44564	-8.62932e-10
RHEA:14717	19.6076
RHEA:21080	62.0518
RHEA:21240	-3.31307e-09
RHEA:13185	6.17344e-07
RHEA:14009	6.80265e-09
RHEA:26482	-1.007e-09
RHEA:26152	2.03368e-09
RHEA:21824	7.19287
RHEA:13237	-0.00116282
RHEA:11672	19.866
RHEA:13133	3.86781e-09
RHEA:16109	5.66382
RHEA:12709	-0.00116283
RHEA:13609	-0.000581416
RHEA:21292	20.704
RHEA:20313	7.49891e-09
RHEA:23324	0.0091988
RHEA:20824	6.66651e-09
RHEA:14357	-0.127793
RHEA:21644	9.98191e-09
RHEA:10224	-161.976
RHEA:25104	-1.40027e-10
RHEA:25108	2.73326e-10
RHEA:17065	35.1612
RHEA:18157	-11.4777
RHEA:30295	-43.6974
RHEA:30727	-4.25764
RHEA:56948	-0.786244
RHEA:56952	-17.6071
RHEA:56956	-5.73887
RHEA:13121	19.6076
RHEA:10596	20.704
RHEA:17989	20.704
RHEA:46608	20.704
RHEA:10216	1.73513e-09
RHEA:12801	20.704
RHEA:53904	20.704
RHEA:14801	170.018
RHEA:16341	35.1612
RHEA:12793	5.76365e-09
RHEA:37467	4.37561e-09
RHEA:10276	4.3755e-09
RHEA:37459	5.76376e-09
RHEA:12973	16.2452
RHEA:18113	20.704
RHEA:25098	-10.6915
RHEA:25237	6.12937
RHEA:27674	-7.22009
RHEA:27678	4.38428
RHEA:27682	4.6108
RHEA:27686	32.2197
RHEA:27690	4.26382
RHEA:28582	-3.54185
RHEA:30347	-5.73887
RHEA:30939	1.27553e-11
RHEA:44640	3.28719e-09
RHEA:19893	2.7083e-09
RHEA:12697	5.30475
RHEA:20780	-9.7141
RHEA:13517	4.6108
RHEA:15609	1.06061e-08
RHEA:11576	-0.137184
RHEA:11412	5.2901e-09
RHEA:21360	-0.0275964
RHEA:15229	1.47132e-08
RHEA:16229	-0.00813991
RHEA:67012	4.51396e-09
RHEA:54564	1.80632e-09
RHEA:34407	1.93609e-08
RHEA:36407	9.78671e-09
RHEA:19889	-22.0275
RHEA:11580	-0.0029071
RHEA:12593	-0.0023257
RHEA:16913	-0.00116284
RHEA:26333	-1.05929e-09
RHEA:47040	3.81044e-10
RHEA:43892	-1.39899e-11
RHEA:16585	5.05732e-08
RHEA:54448	-4.08366e-10
RHEA:12556	142.133
RHEA:15801	-0.0144993
RHEA:36231	0.00150807
RHEA:13953	-4.08366e-10
RHEA:25347	5.64804e-10
RHEA:53744	-4.5709
RHEA:69791	-4.08366e-10
RHEA:69795	-4.08366e-10
RHEA:69799	5.64804e-10
RHEA:19233	-0.0278357
RHEA:20888	-0.0278357
RHEA:21864	-5.0451e-09
RHEA:25245	-1.00908e-08
RHEA:15017	-1.17399e-09
RHEA:20629	20.704
RHEA:47004	20.704
RHEA:24056	-3.0152e-09
RHEA:27670	-3.0152e-09
RHEA:30735	-9.35197e-09
RHEA:30739	-35.1795
RHEA:44152	-3.0152e-09
RHEA:44156	-3.0152e-09
RHEA:44160	-3.0152e-09
RHEA:11008	-2.63375e-09
RHEA:60828	-2.63375e-09
RHEA:60832	-2.63375e-09
RHEA:22764	-0.00014536
RHEA:21664	-2.63375e-09
RHEA:10684	20.704
RHEA:12484	-7.78087e-09
RHEA:12849	20.704
RHEA:53988	20.704
RHEA:10040	-3.03817e-09
RHEA:33179	0.000436069
RHEA:14445	-0.000490575
RHEA:36219	-1.58473e-09
RHEA:38995	-0.00681356
RHEA:15193	2.83024e-09
RHEA:32675	-2.97041e-09
RHEA:21016	-29.4348
RHEA:15889	-44.4142
RHEA:12020	-2.06664e-10
RHEA:34371	-2.06664e-10
RHEA:45048	2.59993e-09
RHEA:11660	-0.000581419
RHEA:13009	-4.88589e-09
RHEA:58196	0.000581414
RHEA:24296	11.7706
RHEA:18445	-11.7706
RHEA:17473	6.77571e-09
RHEA:23700	23.4183
RHEA:24576	48.7789
RHEA:23680	20.704
RHEA:10248	-3.54185
RHEA:14965	-2.63375e-09
RHEA:14245	-9.14181
RHEA:22636	4.38428
RHEA:23996	-1.22404e-08
RHEA:27762	2.28594
RHEA:28334	-2.96245
RHEA:28342	-5.39102e-09
RHEA:28362	4.26382
RHEA:28534	4.6108
RHEA:28610	-1.14334e-08
RHEA:29391	-8.67317
RHEA:29395	15.9423
RHEA:29399	-1.85512e-08
RHEA:44644	-3.75378e-09
RHEA:57720	99.6815
RHEA:58156	2.0704
RHEA:11348	1.49107e-10
RHEA:20852	158.539
RHEA:13065	41.4081
RHEA:19669	9.18839
RHEA:16813	-2.91612e-09
RHEA:25143	-6.04986e-09
RHEA:10792	-11.7706
RHEA:11596	-11.7706
RHEA:23732	35.1612
RHEA:19865	5.07641e-07
RHEA:18617	292.798
RHEA:20828	-0.000581422
RHEA:14729	5.66382
RHEA:10540	1.76338e-09
RHEA:36347	-4.30424e-08
RHEA:18457	2.94476e-09
RHEA:21096	19.6076
RHEA:10164	-170.018
RHEA:45812	1.68895e-09
RHEA:12460	31.2866
RHEA:10112	3.85372e-09
RHEA:24064	2.48103e-06
RHEA:10336	-92.3977
RHEA:21648	2.59293e-09
RHEA:18965	5.63903e-07
RHEA:19017	-0.0551928
RHEA:32231	-0.0781926
RHEA:21968	19.6076
RHEA:21020	19.6076
RHEA:66592	-6.48777e-10
RHEA:16853	27.9746
RHEA:23920	11.7706
RHEA:31507	161.74
RHEA:22648	7.35481e-10
RHEA:22584	-3.25097e-07
RHEA:13677	-19.6076
RHEA:32215	-0.0275964
RHEA:32227	-0.0390963
RHEA:18585	-5.66614
RHEA:14657	-161.74
RHEA:12356	-0.000498359
RHEA:11816	25.2714
RHEA:23284	11.7204
RHEA:15901	170.018
RHEA:23804	0.00116283
RHEA:11140	-1.81858e-08
RHEA:14621	5.89482
RHEA:10716	-35.1795
RHEA:10220	-1.14597e-09
RHEA:13481	1.86562e-09
RHEA:12292	-2.98247e-10
RHEA:42580	-2.98247e-10
RHEA:19649	6.03193e-10
RHEA:16013	-4.5709
RHEA:14305	8.92161e-10
RHEA:17773	8.95808e-10
RHEA:23540	3.89824e-10
RHEA:20301	2.21014e-09
RHEA:24080	-1.10148e-09
RHEA:19413	-1.10386e-09
RHEA:17313	-1.01465e-09
RHEA:11180	-1.03836e-09
RHEA:24624	-1.04342e-09
RHEA:11688	8.2827e-10
RHEA:11060	9.91094e-10
RHEA:20792	8.99799e-10
RHEA:12540	9.23788e-10
RHEA:10704	8.74875e-10
RHEA:22120	47.4272
RHEA:17661	79.6469
RHEA:19753	1.90841e-10
RHEA:16169	85.8222
RHEA:49288	-8.13986e-09
RHEA:10912	1.11259e-09
RHEA:23584	4.77865e-09
RHEA:10580	1.28085e-09
RHEA:51904	1.28085e-09
RHEA:51912	1.28085e-09
RHEA:13285	-0.189128
RHEA:13557	-0.189128
RHEA:22628	11.7706
RHEA:23032	11.7706
RHEA:10488	1.42489e-09
RHEA:17453	11.7706
RHEA:13501	-0.0134788
RHEA:43744	1.44546e-09
RHEA:26426	-3.81882
RHEA:20221	1.32653e-08
RHEA:15753	27.9746
RHEA:24384	-0.0275964
RHEA:11680	-4.83182
RHEA:17129	11.7706
RHEA:12228	-24.1212
RHEA:18633	-11.7706
RHEA:20844	127.425
RHEA:11308	-0.0269577
RHEA:18105	20.704
RHEA:28150	0.332111
RHEA:28270	0.332111
RHEA:33099	0.00421072
RHEA:38215	73.3551
RHEA:14777	11.3722
RHEA:14005	1.42164e-09
RHEA:24923	4.86444e-10
RHEA:24931	-1.03096e-07
RHEA:33447	9.97903e-10
RHEA:34771	-2.28886
RHEA:34775	2.28886
RHEA:21036	35.2169
RHEA:48548	-2.39335e-09
RHEA:15177	0.00545084
RHEA:14761	8.21962e-09
RHEA:25017	20.7041
RHEA:25948	17.6399
RHEA:16529	7.16588e-09
RHEA:16577	1.69769e-08
RHEA:12969	-9.73161e-10
RHEA:29875	-3.68513e-09
RHEA:29907	1.98408e-09
RHEA:22924	0.500787
RHEA:27429	17.6388
RHEA:36239	-1.66058e-09
RHEA:24612	2.28886
RHEA:24616	-2.28886
RHEA:33023	73.3551
RHEA:23536	25.2714
RHEA:64596	1.37145e-09
RHEA:14917	1.44622e-09
RHEA:25286	3.67652e-09
RHEA:54028	-1.96494
RHEA:56752	1.96494
RHEA:22640	-3.0044e-09
RHEA:32931	-0.00116285
RHEA:23360	-3.12626e-09
RHEA:18561	-7.32828e-10
RHEA:14473	2.60969e-10
RHEA:15653	20.704
RHEA:17289	20.704
RHEA:21904	-2.37639e-09
RHEA:33751	-0.00174428
RHEA:13509	-0.00116283
RHEA:34363	3.01294e-09
RHEA:19709	-0.00924826
RHEA:16201	19.866
RHEA:15421	0.0139178
RHEA:17341	1.10545e-09
RHEA:36175	-1.10545e-09
RHEA:23768	-0.012526
RHEA:28070	-0.0692269
RHEA:19253	0.00139178
RHEA:10948	-2.36187e-10
RHEA:11028	-0.000498337
RHEA:16125	-0.000664457
RHEA:17825	81.6845
RHEA:22740	1.73513e-09
RHEA:55220	1.46888e-10
RHEA:46364	-0.00278357
RHEA:55808	-9.46347e-11
RHEA:23444	2.52374e-09
RHEA:11600	5.41708
RHEA:24400	8.5816
RHEA:25094	5.06382
RHEA:10100	0.00150807
RHEA:36403	0.00301613
RHEA:10380	11.7706
RHEA:56004	-1.03263e-09
RHEA:12937	-0.0155712
RHEA:54728	-0.0134788
RHEA:18409	1.10545e-09
RHEA:34787	8.06784e-10
RHEA:36379	-1.10545e-09
RHEA:11740	1.2884e-08
RHEA:23420	-25.2686
RHEA:53880	-4.10986e-09
RHEA:12188	-127.113
RHEA:46520	-9.46347e-11
RHEA:64532	-9.46347e-11
RHEA:15553	-6.33662e-09
RHEA:56000	-2.90022e-10
RHEA:12753	-2.89351e-09
Biomass	97.6098
Protein	31.0071
RNA	4.93295
DNA	2.53694
Phospholipids	15.0579
Sterols	4.8087
Small molecules	1.73795
Cell wall	11.2251
Carbohydrates	17.2987
SCER:3_2_1_39_3_2_1_58	-17.1359
RHEA:21708	-2.91312e-09
SCER:2_4_1_18	-3.24383
RHEA:31103	2.85876
KEGG:R00937	-3.2395
L-argininium(1+)_ex	3.22554
L-cysteine zwitterion_ex	14.9342
L-glutamine zwitterion_ex	-20.0195
L-histidine zwitterion_ex	19.3328
L-isoleucine zwitterion_ex	27.1469
L-leucine zwitterion_ex	5.68556
L-lysinium(1+)_ex	15.1118
L-methionine zwitterion_ex	-53.4732
L-phenylalanine zwitterion_ex	7.57462
L-threonine zwitterion_ex	15.4775
L-tryptophan zwitterion_ex	7.88752
L-tyrosine zwitterion_ex	2.02372
L-valine zwitterion_ex	11.8284
choline_ex	-0.00730413
(R)-pantothenate_ex	0.265465
calcium(2+)_ex	-20.704
folate(2-)_ex	0.38074
nicotinamide_ex	0.0091988
pyridoxal_ex	161.976
chloride_ex	1.69495e-09
riboflavin(1-)_ex	0.282131
thiamine(1+)_ex	0.137184
myo-inositol_ex	-35.1766
magnesium(2+)_ex	0
sulfate_ex	-7.16623e-09
potassium(1+)_ex	0
sodium(1+)_ex	-8.28161
hydrogencarbonate_ex	-115.614
hydron_ex	91.3999
hydrogenphosphate_ex	62.6916
phenol red_ex	0
S-adenosyl-L-methionine zwitterion_ex	62.1969
4-aminobenzoate_ex	19.866
1,4-butanediammonium_ex	0.269846
ferroheme b(2-)_ex	0.163506
N-acetyl-D-glucosamine_ex	0
4-(trimethylammonio)butanoate_ex	0
O-butanoyl-L-carnitine_ex	0
propionylglycine_ex	0
O-acetyl-L-carnitine_ex	0
O-octanoylcarnitine_ex	0
2-hydroxyglutaric acid_ex	0
sebacate(2-)_ex	0
13-HODE_ex	0
alpha-dimorphecolic acid_ex	0
16-hydroxyhexadecanoate_ex	0
3-hydroxydecanoate_ex	0
3-hydroxybutyrate_ex	0
10-heptadecenoate_ex	0
10-nonadecenoate_ex	0
cis-vaccenate(1-)_ex	0
heptadecanoic acid_ex	1.08239
tetradecanoic acid_ex	1.22879
oleic acid_ex	6.6974
hexadecanoate_ex	15.1685
palmitoleic acid_ex	1.00856
octadecanoic acid_ex	7.73878
1-stearoyl-2-linoleoyl-sn-glycero-3-phosphoethanolamine_ex	0
arachidonic acid_ex	1.442
all-cis-5,8,11,14,17-icosapentaenoic acid_ex	0
linoleic acid_ex	1.00172
alpha-linolenate_ex	0
gamma-linolenate_ex	0
(6Z,9Z,12Z,15Z)-octadecatetraenoate_ex	0
sitosterol_ex	0.243508
cholesterol_ex	9.75222
L-asparagine zwitterion_ex	20.0582
guanidinoacetate_ex	0
N-acetyl-L-glutamic acid_ex	0
N(2)-acetylglutamine_ex	0
glycine betaine_ex	0
L-serine zwitterion_ex	61.5397
imidazol-4-ylacetic acid_ex	0
N-(2-methylbutanoyl)glycine_ex	0
3-hydroxyisobutyrate_ex	-0.0278357
4-methyl-2-oxopentanoate_ex	0
2-hydroxy-4-methylvaleric acid_ex	0
O-isobutyrylcarnitine_ex	0
O-isovalerylcarnitine_ex	0
N-acetyl-leucine_ex	0
N-acetyl-L-valine_ex	0
tiglylglycine_ex	0
2-aminoadipic acid_ex	0
pipecolate_ex	0
S-sulfo-L-cysteine_ex	0
methionine S-oxide_ex	0
N-acetyl-L-methionine_ex	0
3-(3-sulfooxyphenyl)propanoic acid_ex	0
3-hydroxy-3-phenylpropionate_ex	0
N-acetylphenylalanine_ex	0
o-cresol sulfate_ex	0
phenyl hydrogen sulfate_ex	0
phenylacetylglycine_ex	0
keto-phenylpyruvate_ex	2.59305e-09
N-acetylputrescinium_ex	0
3-(1H-indol-3-yl)propanoate_ex	0
picolinate_ex	0
hypaphorine_ex	0
L-citrulline zwitterion_ex	0
N(alpha)-acetyl-L-arginine_ex	0
L-proline zwitterion_ex	14.1068
D-fructofuranose_ex	0.000664457
D-mannopyranose_ex	0.000498337
D-glucopyranose_ex	-50.2178
(R)-lactate_ex	-1.00913e-08
pyruvate_ex	-37.8024
oxalate(2-)_ex	0
(E,E)-bilirubin_ex	0
biliverdin(2-)_ex	0
N-methylnicotinate_ex	0
2-oxoglutarate(2-)_ex	124.546
(S)-malate(2-)_ex	-97.069
succinate(2-)_ex	-56.0423
adenosine 5'-monophosphate(2-)_ex	-38.461
1-methyladenosine_ex	0
N-carbamoyl-beta-alanine_ex	0
Leucyl-leucine_ex	0
Phe-Trp_ex	0
pyroglutamylvaline_ex	0
carnosine_ex	0
gamma-Glu-Ile_ex	0
gamma-Glu-Leu_ex	0
gamma-glutamylthreonine_ex	0
gamma-Glu-Tyr_ex	0
m-hydroxyhippuric acid_ex	0
p-hydroxyhippuric acid_ex	0
4-vinylphenol sulfate_ex	0
pyrocatechol sulfate_ex	0
hippurate_ex	0
Methyl-4-hydroxybenzoate_ex	0
O-methoxycatechol-O-sulphate_ex	0
O(4')-sulfo-L-tyrosine_ex	0
4-acetylphenyl hydrogen sulfate_ex	0
hydroquinones_ex	-2.00751e-09
lidocaine_ex	0
salicylate_ex	0
levoglucosan_ex	0
quinolin-2-ol_ex	0
N-cinnamoylglycine_ex	0
L-alanine zwitterion_ex	18.2176
alpha-aminobutyric acid_ex	0
L-aspartate(1-)_ex	-21.5383
L-glutamate(1-)_ex	-54.1263
glycine zwitterion_ex	-45.8349
trans-4-hydroxy-L-proline_ex	0
L-ornithinium(1+)_ex	0
taurine_ex	0
cortisol_ex	0
corticosterone_ex	0
androsterone_ex	0
progesterone_ex	0
pregnenolone_ex	0
carbon dioxide_ex	291.622
dioxygen_ex	-57.1102
water_ex	-349.962
desmosterol_ex	0.0250062
5alpha-cholest-7-en-3beta-ol_ex	0.0746113
campesterol_ex	0.444027
cholest-5-en-3-one_ex	0.187547
fungisterol_ex	0.540033
lanosterol_ex	5.90608
pentadecanoic acid_ex	1.37186
elaidic acid_ex	6.6974
linoelaidic acid_ex	1.00172
icosanoic acid_ex	0.863868
henicosanoic acid_ex	1.40879
docosanoic acid_ex	0.760457
erucic acid_ex	1.09368
tetracosanoic acid_ex	0.977704
